# Supplementary material for: Avoidable mortality due to long-term exposure to PM2.5 in Colombia 2014–2019
Source: Environ Health. 2022 Dec 24;21:137. doi: 10.1186/s12940-022-00947-8 (PMC9789551; doi:10.1186/s12940-022-00947-8)
Supplement: Supplementary file 2 — Additional file 2: Table S1. Number of avoidable deaths using national standard of 25 ug/m3 as control scenario using exposure estimations from CASAG and CAMSRA global air quality models for surface PM2.5, Colombia 2014-2019. Table S2. Number of avoidable deaths by departments using national standard and international interim target 3 as control scenarios by mortality cause using ACAG model for surface PM2.5 concentration estimations, Colombia 2014-2019. Table S3. Number of avoidable deaths by municipality using WHO interim target 3 of 15 µg/m3 as control scenario using exposure estimations from ACAG global air quality model, Colombia 2014-2019. [file 12940_2022_947_MOESM2_ESM.xlsx]

## Sheet: Suppl S1
Table S1. Number of avoidable deaths using national standard of 25 ug/m3 as control scenario using exposure estimations from CASAG and CAMSRA global air quality models for surface PM2.5, Colombia 2014-2019
Mortality causes*	ACAG model								CAMSRA model
	2014	2015	2016	2017	2018	2019	Total deaths	Total rate per million	2014	2015	2016	2017	2018	2019	Total	Total rate per million
All causes	13.8227	33.8967	63.9741	4.68512	5.27956	20.3511	142.009	5.18243	1191.95	1604.38	1287.3	832.274	1085.27	1367.07	7368.24	268.894
Natural	11.5565	28.3584	58.487	3.96017	4.63204	19.0186	126.013	4.59866	1056.84	1426.23	1216.26	792.669	1032.97	1300.58	6825.56	249.089
Circulatory	6.09834	15.1281	24.8797	2.0537	2.99061	9.69978	60.8502	2.22065	398.444	593.44	434.629	243.328	298.867	365.621	2334.33	85.1882
Respiratory	2.90101	6.88298	14.9548	0.917116	0.794563	4.4733	30.9238	1.12852	363.41	451.07	388.659	273.022	364.327	460.605	2301.09	83.9753
Cardiopulmonar	6.53949	16.0187	26.8297	2.28635	3.21138	10.0176	64.9031	2.36855	413.494	640.181	469.604	268.088	332.841	412.833	2537.04	92.5859
Malignant respiratory tumors	0.0913204	0.227416	0.204215	0	0	0.0701017	0.593053	0.0216427	5.29034	9.06668	6.85984	4.08811	5.39165	6.5082	37.2048	1.35774
Lung cancer	0.0783882	0.245052	0.19496	0	0	0.0622717	0.580671	0.0211908	4.86208	8.83365	6.31555	3.87481	5.19695	6.05127	35.1343	1.28218
Ischemic heart disease	4.27616	8.90501	13.2328	0.608001	1.37533	6.40954	34.8068	1.27023	227.783	322.643	231.396	140.151	194.115	252.887	1368.97	49.9589
Stroke	0.3224	1.1633	1.82557	0.201194	0.269021	0.93145	4.71293	0.171992	36.9688	51.6945	39.299	25.9746	35.4417	41.3757	230.754	8.42107
COPD	0.205935	0.181838	0.352855	0.0710807	0.0583038	0.161294	1.03131	0.0376361	6.95744	9.41929	5.97158	4.10435	4.54989	6.97003	37.9726	1.38576
ALRI	0.442714	1.6194	3.67415	0.228662	0.261716	1.0768	7.30345	0.26653	25.5725	73.2417	56.6954	39.4652	51.76	69.2725	316.007	11.5323
*Population 25 years or older
COPD: Chronic Obstructive Pulmonary Disease
ALRI: Acute Lower Respiratory Infections

## Sheet: Suppl S2
Table S2. Number of avoidable deaths by departments using national standard and international interim target 3 as control scenarios by mortality cause using ACAG model for surface PM2.5 concentration estimations, Colombia 2014-2019
Department	National standard of 25 µg/m3											WHO interim target 3 of 15 µg/m3
	All causes	Natural	Circulatory	Respiratory	Cardiopulmonar	Malignant respiratory tumors	Lung cancer	Ischemic heart disease	Stroke	COPD	ALRI	All causes	Natural	Circulatory	Respiratory	Cardiopulmonar	Malignant respiratory tumors	Lung cancer	Ischemic heart disease	Stroke	COPD	ALRI
Amazonas	8.52645	7.18835	3.33732	1.44786	3.52728	0.000918673	0	0.571111	0.374553	0.0675071	0.382702	75.4928	62.7419	27.5093	13.4255	29.2467	0.213541	0.113372	4.85587	3.21131	0.556313	3.61179
Antioquia	8.51941	7.12897	3.15253	1.36374	3.34449	0.0603573	0.0650545	0.969976	0.228641	0.047972	0.338243	7864.71	6806.25	1876.58	1063.58	2018.97	79.4389	76.832	605.245	159.855	46.8225	192.521
Arauca	0	0	0	0	0	0	0	0	0	0	0	203.155	167.819	101.137	28.4316	102.398	0.564247	0.524932	33.1408	3.69564	0.424723	2.14308
Archipiélago de San Andrés
Atlántico	0	0	0	0	0	0	0	0	0	0	0	707.336	674.327	390.966	150.656	416.837	4.89918	4.52153	222.036	25.8887	4.6623	45.3921
Bogotá, D.C.	0	0	0	0	0	0	0	0	0	0	0	6128.2	5673.39	1610.05	2089.05	1772.23	29.168	27.61	937.98	185.896	22.4587	255.233
Bolívar	10.032	9.27393	5.79822	1.70993	6.09895	0.0229759	0.0247633	3.18541	0.680204	0.0947403	0.530499	919.395	846.909	513.858	146.695	538.265	6.39699	5.72134	179.732	47.2805	7.77777	44.8817
Boyacá	0	0	0	0	0	0	0	0	0	0	0	857.652	800.835	319.126	294.281	343.64	2.04683	1.61289	173.483	25.7945	5.42389	38.6692
Caldas	0	0	0	0	0	0	0	0	0	0	0	767.56	712.897	404.189	172.579	440.091	9.04501	8.27928	199.862	31.1949	9.94911	54.0649
Caquetá	3.94357	3.23329	1.76171	0.70451	1.95533	0	0	0.854905	0.183046	0.0638736	0.183769	258.854	219.768	111.663	49.841	120.496	1.26712	1.16837	50.7907	10.6463	5.16818	9.81279
Casanare	0	0	0	0	0	0	0	0	0	0	0	157.669	138.042	63.2688	32.1636	70.1206	0.859676	0.799863	21.931	7.19428	1.19753	9.9733
Cauca	0	0	0	0	0	0	0	0	0	0	0	138.374	110.171	59.3769	26.0613	62.7234	0.457746	0.454105	36.4087	5.35527	0.885943	5.93827
Cesar	2.69726	2.17275	1.47583	0.240764	1.51284	0.0292039	0.0314726	0.732076	0.0678991	0	0.0524702	563.695	498.323	321.844	93.7323	335.666	4.12869	4.03079	108.542	14.587	4.35849	22.0928
Chocó	0	0	0	0	0	0	0	0	0	0	0	114.153	94.4362	57.087	14.7132	56.3579	0.765983	0.724822	19.0088	8.65608	0.744688	2.65796
Cundinamarca	0	0	0	0	0	0	0	0	0	0	0	2539.29	2353.61	932.051	681.383	991.272	9.60594	9.24266	555.495	83.6014	20.8954	87.9221
Córdoba	6.87875	6.35279	4.30503	1.17172	4.63489	0.0402052	0.043322	1.64801	0.336786	0.0877554	0.498938	1939.35	1779.24	1011.06	400.762	1125.36	14.0462	12.6417	479.405	135.297	33.4762	156.73
Guainía	0	0	0	0	0	0	0	0	0	0	0	14.9138	12.825	6.44318	2.31996	6.6282	0.0373462	0.0402158	2.2178	0.895664	0.0203337	0.674297
Guaviare	0	0	0	0	0	0	0	0	0	0	0	49.6326	41.1541	17.5081	11.711	19.6262	0.493674	0.420862	6.96467	1.73005	0.17945	3.30483
Huila	0	0	0	0	0	0	0	0	0	0	0	250.014	224.17	71.9963	91.3586	76.6656	1.0793	1.11764	60.3403	7.54909	1.01069	7.61042
La Guajira	0	0	0	0	0	0	0	0	0	0	0	37.8271	34.0746	23.0939	7.36292	23.9768	0.169386	0.142724	10.5846	1.45176	0.277768	1.54675
Magdalena	0	0	0	0	0	0	0	0	0	0	0	367.082	342.109	212.027	76.6539	225.477	3.96756	3.62651	147.517	15.9353	3.73635	21.985
Meta	0	0	0	0	0	0	0	0	0	0	0	575.533	514.094	250.933	156.035	275.321	4.68891	4.60551	177.752	23.9952	4.20596	36.7137
Nariño	0	0	0	0	0	0	0	0	0	0	0	20.3533	18.0887	5.37902	5.94784	5.58672	0.0379006	0.0408598	3.07702	0.360076	0.0400066	0.322534
Norte de Santander	19.7625	18.1967	4.89284	5.66091	5.97454	0.085545	0.0670738	2.69573	0.465633	0.121781	1.54623	2290.26	2052.38	733.024	547.968	820.382	14.1059	13.4596	373.998	59.6151	22.1187	118.161
Putumayo	2.37031	1.89451	0.885682	0.392422	0.921274	0	0	0.322993	0.0703415	0	0.0697341	115.458	86.0453	37.5784	18.839	38.9215	0.293887	0.293445	27.6711	2.69108	0.313039	2.12368
Quindio	0	0	0	0	0	0	0	0	0	0	0	161.366	145.835	74.1625	38.1149	81.8405	1.86066	1.82512	50.4817	6.29154	4.33284	7.37416
Risaralda	0	0	0	0	0	0	0	0	0	0	0	429.904	390.174	208.875	85.2553	221.595	5.3036	5.16582	89.7945	16.3937	5.25577	15.3266
Santander	65.1241	57.3978	27.0264	16.0798	28.3387	0.299773	0.290744	18.2232	1.60526	0.448693	2.98046	2560.64	2316.08	905.904	604.695	972.925	8.14754	7.23826	616.507	70.5464	11.5712	112.92
Sucre	14.1446	13.1658	8.21468	2.1489	8.59478	0.0540744	0.0582415	5.6034	0.700568	0.098984	0.720408	926.52	877.556	476.739	213.166	499.887	5.69951	5.6256	297.475	46.1526	9.06023	44.6955
Tolima	0	0	0	0	0	0	0	0	0	0	0	1063.82	984.174	472.413	310.67	497.918	4.60853	4.30545	286.438	26.5376	5.93774	40.1962
Valle del Cauca	0	0	0	0	0	0	0	0	0	0	0	2218.42	1971.73	890.429	553.428	997.586	19.3385	18.1716	655.027	104.86	15.171	178.909
Vaupés	0.0103056	0.00772923	0	0.0031897	0	0	0	0	0	0	0	17.6581	12.1172	3.77126	3.4324	4.35425	0.177036	0.190459	1.49346	0.718576	0	0.845459
Vichada	0	0	0	0	0	0	0	0	0	0	0	6.94002	5.43334	1.80459	1.77473	2.17558	0.017758	0.0191403	0.559417	0.0795037	0.01548	0.606698
Total	142.009	126.013	60.8502	30.9238	64.9031	0.593053	0.580671	34.8068	4.71293	1.03131	7.30345	34341.2	30966.8	12191.8	7986.09	13194.5	232.931	220.566	6435.82	1133.96	248.048	1524.96
ACAG: Atmospheric Composition Analysis Group
ALRI: Acute Lower Respiratory Infections
COPD: Chronic Obstructive Pulmonary Disease
WHO: World Health Organization

## Sheet: Suppl S3
Table S3. Number of avoidable deaths by municipality using WHO interim target 3 of 15 µg/m3 as control scenario using exposure estimations from ACAG global air quality model, Colombia 2014-2019
Department	Municipality	All causes	Natural	Circulatory	Respiratory	Cardiopulmonar	Malignant respiratory tumors	Lung cancer	Ischemic heart disease	Stroke	COPD	ALRI
Antioquia	Medellín	3883.55	3384.04	628.32	544.75	700.606	38.1441	36.8313	147.042	70.1532	19.9854	96.7198
Antioquia	Abejorral	19.0459	17.1264	5.87019	2.045	6.03704	0.143943	0.131127	3.03858	0.360082	0.0919743	0.280488
Antioquia	Abriaquí	2.44702	2.21369	0.79978	0.310728	0.862109	0	0	0.183864	0.0382115	0	0.0874626
Antioquia	Alejandría	3.04368	2.71016	1.18433	0.662962	1.18433	0.0486418	0.0523554	0.318822	0	0.0448801	0
Antioquia	Amagá	45.6093	39.145	20.3465	6.71499	21.3442	0.483103	0.519485	6.11613	0.818395	0.113013	1.24075
Antioquia	Amalfi	18.366	15.1595	4.15241	1.7761	4.1807	0.0916324	0.0986993	0.81342	0.289974	0.0547959	0
Antioquia	Andes	56.0089	46.1445	15.3755	5.96389	16.1459	0.741814	0.797932	5.26857	1.01617	0.37083	0.863894
Antioquia	Angelópolis	11.098	9.40628	4.12466	1.02102	4.26872	0	0	1.32138	0	0.0863168	0.0811197
Antioquia	Angostura	10.2699	8.74974	4.18354	0.779158	4.37726	0.0566937	0.0610021	1.12466	0.203557	0.0428845	0.212094
Antioquia	Anorí	11.5641	8.70651	4.30774	1.16649	4.40622	0.105157	0.113151	0.360821	0.122209	0.116722	0.0527321
Antioquia	Santafé de Antioquia	34.0985	26.6242	8.48988	2.78527	8.91335	0	0	1.7435	0.507981	0.0448801	0.626555
Antioquia	Anzá	8.99803	7.84409	4.18896	0.512258	4.40168	0.0556241	0.0598538	1.5898	0.143212	0.0483624	0.230983
Antioquia	Apartadó	67.8439	57.7842	27.9276	8.74076	28.0943	0.588188	0.51108	10.6647	1.92209	0.382754	0.956063
Antioquia	Arboletes	17.9109	15.7383	7.88497	2.76085	8.95076	0.0341575	0.0367868	2.35694	0.995267	0.234551	1.59176
Antioquia	Argelia	4.79481	4.09812	2.00323	0.671734	2.14882	0	0	0.567199	0.241124	0.110259	0.105616
Antioquia	Armenia	7.97197	6.82922	5.33479	0.400416	5.26047	0.125091	0.062722	2.75666	0.128129	0	0
Antioquia	Barbosa	27.2265	23.584	8.69844	3.31643	8.95991	0.278417	0.299845	1.96857	0.366036	0.0686025	0.350551
Antioquia	Belmira	5.67489	4.61283	2.39634	0.403383	2.30658	0	0	0.659223	0.0606959	0	0
Antioquia	Bello	434.689	381.603	100.142	65.7352	107.428	5.00565	4.9065	28.4857	7.41976	2.13646	8.97839
Antioquia	Betania	11.3015	8.62827	2.3008	0.921085	2.29982	0	0	0.225181	0.245572	0	0.0953286
Antioquia	Betulia	19.1326	16.1748	5.23085	1.29669	5.52125	0.257628	0.277073	3.23981	0.715753	0.134578	0.312362
Antioquia	Ciudad Bolívar	36.0146	29.7397	6.31981	4.19133	6.84951	0.134648	0.144817	1.8997	0.705888	0.1543	0.729769
Antioquia	Briceño	7.96865	5.78318	3.40805	0.490561	3.40805	0.135691	0.145935	0.514348	0.151676	0	0
Antioquia	Buriticá	6.06863	4.59733	2.10584	0.420804	2.10584	0	0	0.889791	0.242612	0	0
Antioquia	Cáceres	36.3495	27.0074	17.1394	4.25939	17.7823	0.16921	0.181817	8.50531	1.36301	0.173993	0.65331
Antioquia	Caicedo	8.59142	7.15116	3.26346	2.02219	3.43397	0	0	2.74466	0.120739	0.112462	0.147968
Antioquia	Caldas	132.774	117.319	35.0087	19.7951	38.4652	1.62284	1.43947	18.1791	2.83048	1.53306	3.67023
Antioquia	Campamento	7.75491	6.9503	4.04116	0.876118	4.24578	0	0	1.94841	0.108562	0	0.362659
Antioquia	Cañasgordas	15.4475	13.8311	9.18451	1.86551	9.25555	0.244255	0.262761	2.61719	0.424011	0.128478	0.178904
Antioquia	Caracolí	6.14928	5.64871	2.5308	0.973404	2.28761	0.0468428	0.0504227	0.694268	0.162141	0.129651	0.0824825
Antioquia	Caramanta	6.15498	5.64842	2.53892	1.1658	2.99898	0.104791	0.112772	1.60448	0.37614	0.244167	0.303308
Antioquia	Carepa	27.2597	22.1689	11.9274	2.18251	12.128	0	0	2.52888	1.10766	0.114683	0.18937
Antioquia	El Carmen de Viboral	24.5673	21.4739	8.21543	3.47859	8.70047	0.136948	0.11564	3.84816	0.32832	0.189691	0.593543
Antioquia	Carolina	5.45151	4.72211	1.1597	0.439541	1.13395	0.0593625	0.0638668	0.438654	0	0	0
Antioquia	Caucasia	153.925	126.011	63.67	22.6652	66.1787	1.87073	1.66043	20.8316	4.23126	1.54844	6.03059
Antioquia	Chigorodó	38.9651	32.6901	17.0828	3.41948	17.5513	0.0699625	0.0752384	2.08845	0.687553	0.33593	0.486473
Antioquia	Cisneros	8.51084	7.44781	3.50063	0.86486	3.53965	0	0	1.03241	0.180685	0.0372189	0.0551299
Antioquia	Cocorná	6.68316	5.6245	0.726386	0.59356	0.819289	0.0722341	0.0289062	0.353958	0	0.00934843	0.140268
Antioquia	Concepción	3.06301	2.905	2.09566	0.143349	2.15894	0.0301353	0	1.07277	0.133643	0.0277839	0.0646075
Antioquia	Concordia	24.9211	22.4671	11.2271	3.17506	11.9117	0.207563	0.223204	2.04285	0.446083	0.299376	0.716885
Antioquia	Copacabana	80.1166	70.8906	20.4352	10.6347	21.3732	0.726887	0.725708	5.8233	0.708968	0.370514	1.01155
Antioquia	Dabeiba	12.4413	10.291	5.54437	1.17721	5.75756	0.0637422	0.0685665	1.65426	0.236372	0.104298	0.239174
Antioquia	Donmatías	9.3704	8.33698	3.50913	0.964639	3.51013	0.0927132	0.0998724	1.02934	0.106871	0.0363699	0.0682486
Antioquia	Ebéjico	22.2969	20.0051	11.1048	2.46699	11.1732	0.108035	0.116257	3.90075	0.448973	0.379993	0.107995
Antioquia	El Bagre	56.1633	43.013	20.8949	3.72983	21.4735	0.311515	0.334896	6.4892	1.38971	0.229136	0.82811
Antioquia	Entrerríos	8.47798	6.96826	3.48424	0.926543	3.48424	0.163679	0.17612	2.92011	0.296808	0.0455447	0
Antioquia	Envigado	316.771	279.088	65.0128	51.9124	76.8911	6.66667	6.32623	27.2538	8.68783	2.93887	15.3167
Antioquia	Fredonia	33.9661	29.7288	18.4482	3.5979	18.9659	0.180486	0.194152	7.6187	1.18853	0.261697	0.492349
Antioquia	Frontino	13.5455	12.0297	6.92549	1.79731	6.9593	0.161457	0.173738	2.65085	0.363254	0.0967542	0.215915
Antioquia	Giraldo	6.85089	5.40745	1.8117	0.380713	1.8117	0.0646775	0.06957	0.530118	0.164275	0	0
Antioquia	Girardota	33.734	30.2134	15.0561	4.38816	15.4059	0.46688	0.452705	4.25935	0.408977	0.109417	0.561518
Antioquia	Gómez Plata	7.77126	6.90719	2.44309	1.36804	2.52893	0	0	1.28854	0.125395	0.0388808	0.127131
Antioquia	Granada	5.42226	4.8963	2.42863	0.593446	2.50777	0	0	1.24954	0.0558156	0.0226976	0.0870985
Antioquia	Guadalupe	3.85577	3.37655	1.09619	0.738358	1.1896	0.0972396	0.10466	0.404141	0.162441	0.0615784	0.0449678
Antioquia	Guarne	39.5071	33.7933	6.4981	4.11072	6.95848	0.167293	0.119668	1.9794	0.654934	0.112434	0.634853
Antioquia	Guatapé	3.93709	3.43715	1.92279	0.472781	2.01208	0	0	0.720269	0	0	0.126106
Antioquia	Heliconia	11.0455	10.2025	4.14828	2.08581	4.48147	0.155933	0.167615	1.7515	0.122359	0.168812	0.344823
Antioquia	Hispania	7.02515	5.83967	2.82074	1.06775	3.09291	0	0	0.654087	0.13701	0.250358	0.085202
Antioquia	Itagüí	414.368	368.256	110.904	61.7047	123.628	5.15304	5.14643	58.3832	9.29882	3.36715	15.4391
Antioquia	Ituango	23.7546	18.4639	5.95587	2.29271	5.62659	0.255612	0.225436	2.65213	0.33217	0.123653	0.167415
Antioquia	Jardín	22.7962	20.2176	7.22721	2.24128	7.53678	0	0	1.11235	0.257872	0.12227	0.401508
Antioquia	Jericó	16.362	15.2256	7.54239	1.98791	7.78946	0.218459	0.235057	1.4133	0.293353	0	0.478135
Antioquia	La Ceja	60.3854	54.5644	17.791	8.46698	17.9913	0.669017	0.651402	6.1962	1.29698	0.104097	0.670503
Antioquia	La Estrella	100.545	89.2439	28.7044	14.6202	31.2535	1.08752	1.08456	14.6994	2.63429	0.7629	3.45487
Antioquia	La Pintada	10.0788	8.06529	3.15937	1.07376	3.2846	0.137805	0.148202	1.04051	0.368475	0	0.268524
Antioquia	La Unión	13.9308	12.5318	5.35765	1.43308	5.87181	0.0820849	0.0883752	1.96424	0.413088	0.0206557	0.741239
Antioquia	Liborina	12.268	10.5236	5.02449	1.59235	5.03358	0.177273	0.19084	1.55504	0.394791	0	0.252395
Antioquia	Maceo	8.12094	6.65348	4.31435	0.884675	4.42147	0.060428	0.0650102	1.0123	0	0	0.1506
Antioquia	Marinilla	39.1834	34.3912	10.7012	3.62987	11.362	0.295496	0.257656	2.60563	0.539075	0.10224	1.02097
Antioquia	Montebello	9.13035	8.17054	2.86236	1.07768	2.94089	0.0710159	0.0763679	1.0208	0.339351	0.053809	0.0906169
Antioquia	Murindó	0.834232	0.72427	0.168132	0.112328	0.168132	0	0	0	0.0305195	0	0
Antioquia	Mutatá	12.2416	9.43549	5.21217	0.917664	5.15323	0.0671916	0.0722668	1.00336	0.434807	0.0935671	0.0604332
Antioquia	Nariño	6.92113	6.45939	5.60826	0.552017	5.58217	0.0581712	0.00882164	0.978886	0.556577	0.00753755	0.165108
Antioquia	Necoclí	23.094	20.0794	6.09787	2.23703	6.28004	0.214134	0.165056	2.5126	0.574938	0.249897	0.26325
Antioquia	Nechí	30.2091	27.7404	16.6384	3.23638	17.206	0.266376	0.178518	3.88269	1.15204	0	1.29679
Antioquia	Olaya	2.91958	2.39204	1.74656	0.243858	1.87513	0	0	0.863868	0	0.0652597	0.0888159
Antioquia	Peñol	13.9063	11.8291	4.84855	1.85636	5.04141	0	0	2.02336	0.107802	0.0103817	0.294048
Antioquia	Peque	6.45119	5.54201	2.79469	0.712735	2.89173	0	0	0.914064	0.0408847	0	0.136461
Antioquia	Pueblorrico	10.5347	9.5013	3.55797	1.41061	4.11875	0.154621	0.166231	0.720362	0.278443	0.18178	0.650115
Antioquia	Puerto Berrío	55.6999	48.3286	20.7357	8.97295	21.9597	0.344078	0.370177	6.99748	1.82551	0.679776	1.18662
Antioquia	Puerto Nare	13.2523	11.6163	8.82643	1.09044	8.84997	0.0312339	0.033642	6.58454	0.312207	0.0447136	0.116583
Antioquia	Puerto Triunfo	16.0375	12.5979	6.68323	2.26523	6.87337	0.0582959	0.062722	2.1582	0.675392	0.131148	0.20108
Antioquia	Remedios	26.2029	20.3874	10.9839	1.72107	10.799	0.344371	0.285149	3.07608	0.357243	0.0733532	0.26918
Antioquia	Retiro	24.7102	22.9387	7.31457	3.21383	7.74006	0.51791	0.556855	2.3693	0.395131	0.0752853	0.660499
Antioquia	Rionegro	125.775	110.206	32.7439	17.9761	34.8131	0.974362	0.97667	8.91551	3.45207	0.636164	3.06372
Antioquia	Sabanalarga	8.25589	6.88202	3.65637	1.17685	3.74214	0	0	1.47897	0.0606959	0.10358	0.0604332
Antioquia	Sabaneta	109.699	98.5836	24.1933	16.3131	27.0351	1.43628	1.26983	8.36239	3.01281	0.979215	3.06202
Antioquia	Salgar	25.0725	18.0834	6.5613	2.65545	6.7281	0.342724	0.368571	2.45473	0.606472	0.119842	0.219794
Antioquia	San Andrés de Cuerquía	7.50167	6.02026	3.02721	0.619759	3.0691	0	0	0.88781	0.196741	0	0.0590377
Antioquia	San Carlos	7.49168	6.64707	3.65882	0.610877	3.76661	0.138912	0.149523	1.46939	0.0969418	0.0699132	0.0534348
Antioquia	San Francisco	3.29349	2.81197	1.57787	0.434145	1.76053	0.0498007	0.053654	1.20495	0.0918104	0.159713	0.0324841
Antioquia	San Jerónimo	19.5969	15.2919	5.53655	1.85189	5.20757	0.428544	0.460774	2.27227	0.405574	0	0.0715233
Antioquia	San José de La Montaña	3.62172	3.24406	1.98632	0.423775	1.98632	0	0	0.804834	0.0733532	0	0
Antioquia	San Juan de Urabá	11.8128	10.8559	8.39076	1.33331	8.54848	0	0	2.29825	0.511798	0	0.33892
Antioquia	San Luis	7.14564	6.14911	1.98146	0.458656	2.02974	0.0770518	0.0829683	0.710461	0.14527	0	0.0726517
Antioquia	San Pedro de Los Milagros	21.5477	18.1089	6.69083	2.94836	6.83871	0.171646	0.184683	1.66402	0.511528	0.286919	0.293787
Antioquia	San Pedro de Urabá	21.278	19.0924	9.62209	2.36036	10.2476	0.109656	0.118083	3.10262	0.773199	0.366105	0.842726
Antioquia	San Rafael	7.22479	6.59879	0.658852	2.77979	0.614969	0.0385259	0.0414842	0.148307	0.149499	0	0
Antioquia	San Roque	11.7809	10.3845	4.27795	0.981495	4.29338	0.0853671	0.091905	1.84304	0.167732	0.0867676	0.049916
Antioquia	San Vicente	12.0202	10.6942	2.54935	1.22475	2.54535	0.0279346	0.0300923	0.480968	0.213789	0.0242263	0.185978
Antioquia	Santa Bárbara	28.9972	25.2429	8.52175	3.86498	9.05342	0.398164	0.326236	5.44807	1.03756	0.42887	0.830489
Antioquia	Santa Rosa de Osos	27.1792	22.6167	8.28247	2.54368	8.4379	0.119694	0.128873	3.7014	0.486695	0.148035	0.22751
Antioquia	Santo Domingo	6.5227	5.63074	2.66796	0.964195	2.69879	0.0135074	0.0145591	0.963207	0.392522	0.029811	0.0421287
Antioquia	El Santuario	20.5703	18.527	8.93045	2.03453	9.30015	0.176147	0.18972	4.88569	0.28684	0.129634	0.391561
Antioquia	Segovia	39.3445	29.098	8.32935	2.67759	8.90079	0.383826	0.329417	3.48836	0.35859	0.125619	0.707577
Antioquia	Sonsón	27.5674	24.2886	4.48491	2.37489	4.58045	0.444751	0.417262	1.71562	0.334734	0.0248198	0.325033
Antioquia	Sopetrán	22.5149	18.3502	5.96142	3.25286	6.13939	0.165039	0	2.07046	0.406497	0.146706	0.331916
Antioquia	Támesis	23.0471	20.7636	3.75346	1.92621	3.8856	0.183236	0.197111	2.19811	0.389515	0.0655844	0.27048
Antioquia	Tarazá	40.7781	29.7108	21.0482	4.95508	21.647	0.313327	0.33683	12.4131	0.551038	0.0474682	0.83923
Antioquia	Tarso	7.19161	6.12733	2.89548	1.19025	2.97971	0	0	0.561164	0.281382	0.192705	0
Antioquia	Titiribí	19.4672	17.4279	11.2727	3.39468	11.5259	0.381252	0.409845	2.73912	0.599199	0.0844078	0.235738
Antioquia	Toledo	5.51288	4.24729	2.11954	0.421125	2.19328	0.0399773	0.0430445	0.475206	0.0368726	0.0368726	0.0520288
Antioquia	Turbo	81.9359	68.5972	23.9194	8.43982	24.4247	0.737748	0.719956	5.45778	2.5175	0.324396	1.25528
Antioquia	Uramita	4.59471	3.74499	1.59006	0.506005	1.68697	0	0	0.611387	0.0458764	0.0313286	0.0919656
Antioquia	Urrao	25.879	22.5508	9.21073	2.52591	9.66218	0.141591	0.121893	3.76816	0.781422	0.399792	0.253591
Antioquia	Valdivia	17.5336	12.9216	6.21934	1.48208	6.48439	0.0456181	0.0491069	1.24186	0.298746	0.0512381	0.37136
Antioquia	Valparaíso	7.40329	6.64646	3.49874	0.479393	3.61032	0.0443194	0.0477113	1.27642	0.059622	0.0408847	0.0997687
Antioquia	Vegachí	10.7145	9.08245	5.08102	1.20121	5.14427	0.0597889	0.0643244	4.18812	0.236826	0	0.193509
Antioquia	Venecia	17.8199	15.2938	6.47298	2.02778	6.60288	0.190714	0.205138	1.96285	0.30877	0.0458764	0.227894
Antioquia	Vigía del Fuerte	1.16028	0.885824	0.466234	0.0931786	0.438134	0.0337645	0	0.127445	0.136633	0	0.0115775
Antioquia	Yalí	4.78905	3.73035	1.7957	0.212635	1.7957	0.0954283	0.0434338	0.376156	0.050842	0	0
Antioquia	Yarumal	49.7808	41.2805	18.3683	7.13529	18.3646	0.371359	0.399459	5.345	0.996268	0.444248	0.216249
Antioquia	Yolombó	13.2775	11.7335	5.2992	1.67561	5.49751	0.0902991	0.097288	1.88235	0.294305	0.166382	0.0936841
Antioquia	Yondó	23.1954	18.8982	9.40215	4.64838	9.87604	0.274293	0.294694	4.39132	0.539967	0.422748	0.676921
Antioquia	Zaragoza	31.3093	22.7751	7.12055	1.6882	7.30154	0.097876	0.105135	2.26097	0.441507	0	0.360825
Atlántico	Barranquilla	221.555	210.074	120.817	48.9444	129.223	1.08349	1.02825	66.0474	6.28339	0.860391	13.2424
Atlántico	Baranoa	2.57701	2.42033	1.24231	0.503712	1.35982	0.0158173	0.0170538	0.626615	0.0790767	0.0384899	0.180209
Atlántico	Campo de La Cruz	13.3836	12.9079	9.3665	1.73565	9.35832	0.0755866	0.0371787	6.0671	0.466761	0.0318339	0.470508
Atlántico	Candelaria	5.22007	5.12693	3.07025	0.572704	2.97946	0.143304	0.12312	1.7946	0.225012	0.0433544	0.100624
Atlántico	Galapa	12.1938	11.4533	6.91796	2.10529	7.20119	0.0746542	0.0628846	4.49474	0.718226	0.0403941	0.686351
Atlántico	Juan de Acosta	0.0407737	0.0376964	0.0239903	0.00571589	0.0260764	0.00113264	0.00122143	0.0222465	0	0	0.0044493
Atlántico	Luruaco	2.62625	2.51955	1.67835	0.345718	1.72723	0.0169117	0.0182307	1.50324	0.063457	0.0467866	0.107703
Atlántico	Malambo	29.4597	28.0015	16.6689	5.97358	17.2561	0.211604	0.219512	9.48277	1.2314	0.211692	1.78391
Atlántico	Manatí	7.89029	7.67451	5.12392	0.952078	5.426	0	0	5.6764	0.212104	0.0887486	0.413923
Atlántico	Palmar de Varela	21.296	20.5969	10.9079	4.6775	12.1388	0.337156	0.362895	5.66178	1.11721	0.415792	1.85944
Atlántico	Piojó	0.0653502	0.0641964	0.0234512	0.0180896	0.0323073	0.00395865	0.00426848	0.00889529	0	0	0.0125863
Atlántico	Polonuevo	1.87201	1.8153	0.725218	0.357432	0.784397	0	0	0.560549	0.0560193	0.0435655	0.0648709
Atlántico	Ponedera	7.3201	7.16751	4.18653	1.2786	4.56699	0.0715646	0.0770969	2.63913	0.228164	0.0221876	0.584774
Atlántico	Puerto Colombia
Atlántico	Repelón	5.83833	5.72142	4.41081	0.644533	4.55985	0.0314614	0.021759	4.63467	0.144017	0.09385	0.168408
Atlántico	Sabanagrande	12.4406	11.8571	7.42777	2.51157	7.77597	0.0580699	0.0625526	6.57574	0.488266	0.203573	0.568382
Atlántico	Sabanalarga	13.3289	12.8535	6.08657	2.36777	6.56496	0.107074	0.0959692	4.46109	0.541221	0.167731	0.916262
Atlántico	Santa Lucía	4.95693	4.87502	3.44464	0.871285	3.68077	0.14779	0.123136	1.9481	0.444681	0	0.332919
Atlántico	Santo Tomás	14.3333	13.9452	9.26602	2.74653	9.81352	0.145069	0.136894	6.91165	0.903213	0.130794	1.01153
Atlántico	Soledad	322.737	307.44	174.3	72.3502	186.773	2.33012	2.08412	88.6597	12.4062	2.13405	22.4054
Atlántico	Suan	7.10044	6.70832	4.66015	1.44419	4.90702	0.0421508	0.0453807	3.94663	0.225177	0.0817653	0.391911
Atlántico	Tubará	0.648957	0.632836	0.365794	0.129075	0.414579	0.00226401	0	0.154948	0.0269991	0.00312917	0.0692239
Atlántico	Usiacurí	0.452245	0.434584	0.251742	0.120695	0.267352	0	0	0.158079	0.0280941	0.0041657	0.0162548
Bogotá, D.C.	Bogotá, D.C.	6128.2	5673.39	1610.05	2089.05	1772.23	29.168	27.61	937.98	185.896	22.4587	255.233
Bolívar	Cartagena de Indias	197.377	182.653	90.3518	40.4897	97.2615	1.57056	1.47843	24.3248	9.47536	1.42192	11.7601
Bolívar	Achí	31.8541	30.0638	18.7687	5.42976	19.4797	0	0	14.5447	2.85405	0.227189	1.55449
Bolívar	Altos del Rosario	8.77546	8.57012	4.85093	2.13665	4.97853	0.0887423	0.0953602	1.11126	0.316969	0	0.413667
Bolívar	Arenal	9.87234	9.15053	3.87613	2.45756	4.07634	0	0	1.75578	0.316078	0.238508	0.581194
Bolívar	Arjona	32.9299	29.8615	21.0087	4.03136	21.8022	0.496319	0.500277	11.6784	2.22141	0.175458	1.21154
Bolívar	Arroyohondo	3.30844	3.17514	2.62547	0.29818	2.67291	0	0	1.09569	0.0216772	0.0474341	0
Bolívar	Barranco de Loba	10.2693	8.63883	4.24009	1.67467	4.38748	0.221687	0.237984	1.88631	0.503045	0.0834518	0.225233
Bolívar	Calamar	13.3428	8.36557	4.77448	1.60688	4.69055	0.0646124	0.042264	1.6803	0.546279	0.055548	0.340958
Bolívar	Cantagallo	7.28765	6.14309	3.12264	1.52175	2.91671	0	0	0.795494	0.309048	0.067811	0.209067
Bolívar	Cicuco	12.7163	12.1893	10.7424	1.30628	10.9581	0	0	2.50638	0.723414	0.133118	0.632676
Bolívar	Córdoba	7.27736	6.81199	5.18278	0.556527	5.37689	0.164218	0.176513	0.796034	0.367559	0.118252	0.172411
Bolívar	Clemencia	0.991193	0.899498	0.741817	0.104941	0.744397	0.00677666	0.00730624	0.393638	0.0519729	0.00572336	0.0199333
Bolívar	El Carmen de Bolívar	44.3115	41.2251	24.117	6.10689	25.1032	0.432399	0.41224	10.8312	1.04448	0.154461	1.37699
Bolívar	El Guamo	5.61389	5.38256	2.72097	0.933149	2.51781	0	0	0.711067	0.252214	0.0555679	0.257381
Bolívar	El Peñón	4.78797	4.7365	2.89509	0.889157	3.20899	0	0	1.15531	0.213585	0.10129	0.297776
Bolívar	Hatillo de Loba	8.70923	8.372	5.71067	0.977693	5.87843	0	0	1.73802	0.353674	0	0.234234
Bolívar	Magangué	168.893	157.368	89.6508	21.4321	97.6304	1.71343	1.30156	19.7745	9.56974	1.96791	10.9414
Bolívar	Mahates	13.1187	12.5807	9.45307	2.18928	9.90309	0.151406	0.163032	2.41507	3.32401	0.161358	0.502497
Bolívar	Margarita	7.13044	6.66935	4.33003	1.56271	4.7583	0	0	1.11394	0.383849	0.162346	0.599641
Bolívar	María La Baja	30.5952	28.7818	20.5767	2.49793	21.011	0	0	13.6626	1.09703	0.0859354	0.766208
Bolívar	Montecristo	5.85137	5.32364	3.67529	1.3297	4.20614	0	0	0.82623	0.404498	0.083272	0.626287
Bolívar	Mompós	51.8963	49.1094	34.372	9.73621	34.0945	0.152148	0.163577	17.0144	3.22767	1.138	1.86208
Bolívar	Morales	8.59276	7.49649	4.7994	0.797407	4.76994	0	0	0.697603	0.249561	0	0.291705
Bolívar	Norosí	2.75666	2.36012	2.1049	0.328383	2.12584	0	0	0.419768	0.0633066	0	0.11765
Bolívar	Pinillos	17.8622	15.1502	8.56493	3.09691	9.54597	0.205504	0.220693	2.08613	1.1074	0	1.63964
Bolívar	Regidor	3.44875	2.9507	1.77364	0.391425	1.47832	0	0	0.440656	0.0626544	0	0.0811197
Bolívar	Río Viejo	8.70267	8.14816	5.90343	1.60391	5.96184	0.226968	0.244005	0.891952	0.120082	0.0616757	0.164058
Bolívar	San Cristóbal	3.24361	3.17063	2.30424	0.527556	2.33404	0	0	0.657472	0.238917	0.0318339	0.0842235
Bolívar	San Estanislao	3.14303	3.01532	2.62769	0.50497	2.40854	0.0135074	0.0145591	0.714364	0.0942847	0.0041657	0.0762958
Bolívar	San Fernando	6.02674	5.59518	2.99315	1.49556	3.54001	0.177707	0.0842361	0.962012	0.303342	0.160835	0.539891
Bolívar	San Jacinto	14.4099	13.5332	6.96868	1.70917	7.28404	0.114889	0.1237	2.16496	0.629147	0.119191	0.703811
Bolívar	San Jacinto del Cauca	4.67708	4.31541	2.87064	0.787098	3.123	0	0	0.872776	0.379404	0.252368	0
Bolívar	San Juan Nepomuceno	19.3132	18.3433	5.0055	3.65345	5.29693	0	0	2.00184	0.748758	0.0565608	0.457997
Bolívar	San Martín de Loba	14.8738	13.8061	9.68748	2.30282	9.94241	0	0	4.17096	0.697906	0	0.534369
Bolívar	San Pablo	29.5212	26.7625	19.7341	3.66434	19.7298	0.0817905	0	6.97586	0.72494	0.062309	0.945323
Bolívar	Santa Catalina	1.00205	0.9357	0.753304	0.132485	0.772503	0	0	0.08492	0.0306458	0	0.0435003
Bolívar	Santa Rosa	3.65823	3.40089	2.44547	0.376085	2.43814	0.0213023	0.0229538	1.33707	0.216733	0	0.0926287
Bolívar	Santa Rosa del Sur	23.9705	20.8453	18.2723	2.13332	18.4499	0	0	2.49572	0.905406	0.0488112	0.381639
Bolívar	Simití	19.3446	17.5014	11.5692	4.02311	11.956	0.18078	0.194241	4.51987	0.341789	0	0.654369
Bolívar	Soplaviento	3.68691	3.55581	2.63835	0.817926	2.71457	0.0312339	0.033642	0.969161	0.200135	0.0216772	0.120659
Bolívar	Talaigua Nuevo	12.6228	11.9757	10.3845	1.68055	10.559	0.164974	0.0797482	5.32707	0.708228	0.171283	0.890002
Bolívar	Tiquisio	11.0037	9.31826	5.313	2.02404	6.35912	0	0	1.75837	0.557361	0.0856491	1.3336
Bolívar	Turbaco	14.7557	13.7621	9.25905	2.44339	9.53504	0.0619236	0.0667463	4.03673	0.594175	0.0648558	0.479981
Bolívar	Turbaná	4.6003	4.27684	2.76093	0.538927	2.76509	0.0372535	0.0401161	0.703472	0.305074	0.0578717	0.131315
Bolívar	Villanueva	2.58806	2.3926	1.58962	0.543135	1.64665	0.0168556	0.0181656	0.903043	0.188787	0.0041657	0.127964
Bolívar	Zambrano	8.68062	8.22537	5.74683	1.84967	5.87121	0	0	2.72937	0.234869	0.0899671	0.404211
Boyacá	Tunja	94.526	89.179	20.0229	43.5888	22.9923	0.126382	0.0535129	10.6655	2.63241	0.35313	4.71888
Boyacá	Almeida	1.95153	1.76211	0.635424	0.517915	0.694314	0	0	0.296351	0	0	0.0831953
Boyacá	Aquitania	12.5446	11.2265	4.85475	3.84447	4.89638	0.0465537	0	2.60952	0.356763	0	0.299368
Boyacá	Arcabuco	2.97655	2.88576	0.896745	0.994323	0.959357	0	0	0.675207	0.115016	0.0378772	0.110694
Boyacá	Belén	7.94585	7.54799	2.56679	2.40245	3.05162	0.0454018	0.0488745	1.51894	0.380556	0.372333	0.270316
Boyacá	Berbeo	1.75139	1.625	1.06842	0.325901	1.01857	0	0	0.380482	0.0812673	0	0
Boyacá	Betéitiva	1.44433	1.41402	0.544951	0.458018	0.549375	0	0	0.260926	0.0636678	0.0318339	0.0191097
Boyacá	Boavita	5.65079	5.37204	2.04767	2.76957	2.19558	0	0	2.07639	0.168232	0.0216772	0.178276
Boyacá	Boyacá	7.03468	6.69119	2.71486	2.63299	2.90177	0.0334271	0.0360013	1.5233	0.312492	0.140615	0.450045
Boyacá	Briceño	2.65404	2.42894	1.4903	0.765855	1.55445	0	0	1.08483	0.114562	0	0.113764
Boyacá	Buenavista	4.73254	4.42868	2.82178	1.15984	2.91444	0	0	1.91803	0.239146	0	0.206663
Boyacá	Busbanzá	0.57519	0.57519	0.280381	0.202038	0.280381	0	0	0.314316	0	0	0
Boyacá	Caldas	2.91751	2.69468	1.428	0.594731	1.51731	0	0	0.886657	0.268218	0.0186095	0.202427
Boyacá	Campohermoso	2.76332	2.45652	1.35757	0.475086	1.41717	0	0	1.20588	0.0922395	0	0.0842146
Boyacá	Cerinza	3.20933	3.05377	1.41666	1.17358	1.4907	0	0	1.15428	0.112901	0.0277839	0.104662
Boyacá	Chinavita	2.92772	2.58985	1.4967	0.736872	1.58201	0	0	1.34664	0.157529	0.010898	0.224691
Boyacá	Chiquinquirá	43.4841	41.3715	20.2733	11.4093	21.7536	0.199645	0.174148	14.8579	1.18695	0.156403	2.27094
Boyacá	Chiscas	6.40795	6.20914	2.56573	3.25596	2.56196	0	0	2.84089	0.218141	0	0.0643298
Boyacá	Chita	11.2021	10.4679	4.85626	4.94129	4.97407	0.0968675	0.104259	4.61719	0.292391	0.0910945	0.228983
Boyacá	Chitaraque	2.55821	2.36594	0.951763	0.802177	1.03537	0	0	0.636857	0.0584198	0.0293046	0.0938651
Boyacá	Chivatá	1.98743	1.89202	0.715881	0.899343	0.787003	0	0	0.393974	0.060558	0	0.100624
Boyacá	Ciénega	4.06988	3.96777	0.857189	1.50295	0.923845	0	0	0.332659	0.129451	0	0.0941034
Boyacá	Cómbita	6.39235	5.90767	1.79239	2.52466	2.06093	0.0481026	0.0517761	1.54837	0.124663	0.0348603	0.33014
Boyacá	Coper	3.74831	3.38368	1.4289	0.873169	1.62192	0	0	0.924756	0.0857523	0	0.271424
Boyacá	Corrales	1.61552	1.47484	0.727398	0.445722	0.806556	0	0	0.401542	0.0348603	0.0134752	0.113324
Boyacá	Covarachía	2.19261	2.11645	0.560364	1.02701	0.600593	0	0	0.489222	0.0124451	0	0.0569338
Boyacá	Cubará	4.70102	4.16174	2.8069	0.48158	2.92306	0	0	0.17928	0.124853	0.0580779	0.0815737
Boyacá	Cucaita	1.89733	1.72764	0.713778	0.730248	0.767264	0.0734156	0.0790586	0.512526	0	0	0.0756044
Boyacá	Cuítiva	1.30466	1.18689	0.565205	0.375659	0.601072	0	0	0.126755	0	0	0.0506208
Boyacá	Chíquiza	2.6072	2.32751	0.621273	1.02691	0.676803	0	0	0.314141	0.0964061	0	0.155558
Boyacá	Chivor	1.29936	1.20266	0.434681	0.365081	0.434681	0	0	0.0699345	0.0494441	0	0.0421287
Boyacá	Duitama	73.037	68.4449	22.1435	26.9947	27.5689	0.232238	0.233968	10.9735	1.87792	0.783027	7.42482
Boyacá	El Cocuy	5.29911	4.79532	1.59382	2.64278	1.66554	0	0	1.80103	0.230122	0	0.101208
Boyacá	El Espino	4.46642	4.18093	1.13003	2.70364	1.09396	0	0	0.856034	0.229954	0	0
Boyacá	Firavitoba	4.58134	4.4163	1.47942	1.87169	1.61079	0.0157408	0.0169649	0.921613	0.0926762	0.0318339	0.140556
Boyacá	Floresta	3.61476	3.44286	1.43908	0.931993	1.62345	0	0	0.675625	0.0318339	0	0.260144
Boyacá	Gachantivá	1.47208	1.39645	0.633281	0.50278	0.695219	0	0	0.333395	0.0331137	0	0.0876855
Boyacá	Gámeza	3.55387	3.37301	0.679247	1.68511	0.760722	0	0	0.0234675	0.0368726	0.017072	0.0909534
Boyacá	Garagoa	9.11469	8.60113	3.93431	2.93437	4.94614	0.0672219	0.0724294	1.75609	0.314394	0.120497	1.37252
Boyacá	Guacamayas	2.16817	2.09564	1.01886	0.573204	1.01886	0.0550888	0	0.341194	0.0817318	0.0418851	0
Boyacá	Guateque	4.92856	4.69954	1.53073	1.94759	1.7489	0	0	0.585576	0.136283	0.0445319	0.309067
Boyacá	Guayatá	2.02301	1.9244	0.707914	0.785522	0.813498	0	0	0.156955	0.0826105	0.0124451	0.131993
Boyacá	Güicán de La Sierra	5.12297	4.49621	1.76793	1.53343	2.05785	0	0	1.23748	0.0951228	0	0.408003
Boyacá	Iza	1.34699	1.26708	0.660316	0.488178	0.708962	0	0	0.107948	0.121591	0.035867	0.0378541
Boyacá	Jenesano	6.22884	6.14726	2.02191	1.70219	2.15793	0	0	1.23119	0.4036	0	0.19243
Boyacá	Jericó	4.07328	3.87357	2.34974	1.06685	2.56104	0	0	1.06341	0.122115	0.0802329	0.307396
Boyacá	Labranzagrande	2.33979	2.12814	1.13709	0.656557	1.28709	0.0185255	0.0199639	0.518108	0.0705139	0.0378772	0.158195
Boyacá	La Capilla	2.32726	2.20482	1.19857	0.768613	1.22366	0	0	0.874677	0.236692	0	0.0877369
Boyacá	La Victoria	1.20302	1.14837	0.446562	0.49271	0.501358	0.0614922	0.0661523	0.361347	0.189885	0	0.0770192
Boyacá	La Uvita	3.86158	3.56994	1.81251	1.10389	1.90323	0	0	1.19743	0.29266	0	0.172707
Boyacá	Villa de Leyva	4.72693	4.49925	1.39526	1.43347	1.51791	0.00113264	0.00122143	0.454712	0.232274	0.00208611	0.224809
Boyacá	Macanal	3.98454	3.84471	1.40771	1.27386	1.56438	0.0164845	0.017766	0.863655	0.102198	0.042218	0.183291
Boyacá	Maripí	5.33397	5.07875	1.97388	0.865156	1.99957	0	0	0.688498	0.352206	0	0.127121
Boyacá	Miraflores	9.14702	8.62047	4.18693	2.13049	4.28991	0.0323311	0	2.46615	0.211757	0.029811	0.160152
Boyacá	Mongua	3.40563	3.14173	1.2106	1.02566	1.19831	0	0	0.405318	0.148504	0	0.0996882
Boyacá	Monguí	2.98941	2.8415	1.28304	1.18186	1.43327	0	0	0.598873	0.071734	0	0.212388
Boyacá	Moniquirá	8.96345	8.49079	3.29502	3.52033	3.54428	0.0268323	0.0289062	1.4325	0.325636	0.159284	0.196417
Boyacá	Motavita	3.55067	3.38006	1.3768	1.83969	1.60793	0	0	1.01652	0.0743602	0.0206557	0.297296
Boyacá	Muzo	7.59431	6.77195	3.09924	2.39832	3.22544	0	0	0.943774	0.163894	0.0543026	0.140247
Boyacá	Nobsa	7.40548	6.67201	2.55248	2.05146	2.73652	0.0646175	0.0418742	0.693651	0.258972	0.0145042	0.34079
Boyacá	Nuevo Colón	3.03669	2.82505	1.37284	0.910438	1.47541	0	0	1.44573	0.0656022	0	0.144806
Boyacá	Oicatá	1.77157	1.58393	0.827296	0.548148	0.922616	0	0	0.351544	0.0428246	0	0.134541
Boyacá	Otanche	7.12321	6.65032	3.22157	2.43777	3.41899	0	0	1.18235	0.16487	0.135947	0.345822
Boyacá	Pachavita	1.90605	1.8058	0.675739	0.528057	0.760888	0	0	0.333968	0.0186095	0.0398833	0.090354
Boyacá	Páez	2.89436	2.68298	1.19741	0.786451	1.15588	0	0	0.739876	0.0984177	0	0.0543714
Boyacá	Paipa	19.9661	18.6427	7.78008	5.8798	8.65936	0.0157408	0.0169649	2.32195	0.727435	0.183841	1.13539
Boyacá	Pajarito	1.12747	1.00335	0.672587	0.164221	0.672587	0	0	0.54501	0.0524672	0	0
Boyacá	Panqueba	1.73139	1.62262	0.503158	0.830652	0.594911	0	0	0.326896	0.0328437	0.0458764	0.0646075
Boyacá	Pauna	10.2202	9.76267	6.20064	2.32137	6.47496	0.0809639	0.0870299	2.56415	0.436152	0	0.46651
Boyacá	Paya	0.578227	0.509438	0.309549	0.159318	0.309549	0	0	0.0991254	0	0	0
Boyacá	Paz de Río	4.07879	3.86439	0.981145	1.42647	1.25017	0	0	0.817964	0.0413071	0.0226976	0.444624
Boyacá	Pesca	4.45687	4.0793	1.99277	1.16467	2.12226	0	0	0.801416	0.196016	0.0563893	0.123938
Boyacá	Pisba	0.834357	0.647913	0.262472	0.209107	0.308099	0	0	0.128429	0	0.0456274	0
Boyacá	Puerto Boyacá	64.0753	56.6585	30.7962	13.315	31.7445	0.280457	0.145174	12.3598	1.10287	0.452755	1.69868
Boyacá	Quípama	4.83723	4.01926	1.9222	0.844898	1.9354	0.0593625	0	0.955609	0.219035	0.0428845	0.129048
Boyacá	Ramiriquí	8.13502	7.8716	3.93256	2.81996	4.11376	0	0	2.88416	0.136026	0.0634305	0.250958
Boyacá	Ráquira	3.73649	3.41416	2.21163	0.790473	2.17529	0	0	0.805027	0.258455	0	0.0470916
Boyacá	Rondón	2.38474	2.10264	1.11842	0.942207	1.14552	0	0	0.506425	0.0937635	0.0418851	0.0383295
Boyacá	Saboyá	8.71935	7.97077	3.76121	2.30641	4.09197	0	0	2.22139	0.493824	0.028798	0.526406
Boyacá	Sáchica	1.6585	1.5441	0.471413	0.575838	0.552717	0.00452289	0.00487678	0.281953	0.0547951	0	0.114955
Boyacá	Samacá	9.38543	8.77625	3.09582	4.22439	3.20733	0	0	1.35639	0.257611	0.0124451	0.186621
Boyacá	San Eduardo	2.26911	2.19032	0.622402	0.424459	0.670267	0	0	0.204748	0.108496	0	0.06738
Boyacá	San José de Pare	1.83825	1.69692	0.907406	0.484779	0.896003	0	0	0.268745	0.0423116	0	0.0205644
Boyacá	San Luis de Gaceno	4.65878	4.43496	2.13272	1.52158	2.25095	0	0	0.571825	0.127282	0	0.288885
Boyacá	San Mateo	6.16028	5.54974	2.40701	2.85675	2.47869	0	0	2.12582	0.143416	0	0.101139
Boyacá	San Miguel de Sema	3.55083	3.29637	2.28838	0.661641	2.40962	0	0	1.76906	0.174986	0.028798	0.171295
Boyacá	San Pablo de Borbur	6.3915	5.96645	2.83854	1.36073	3.08621	0.0678521	0.0729752	1.42787	0.26302	0	0.347584
Boyacá	Santana	2.83755	2.59578	0.861423	1.4309	0.891451	0.0174126	0.0187654	0.208675	0.133813	0.017072	0.0411153
Boyacá	Santa María	2.93598	2.85829	1.39931	0.934101	1.46702	0	0	1.00007	0.0757377	0.0418851	0.144102
Boyacá	Santa Rosa de Viterbo	7.20938	6.61655	2.59789	1.74308	2.74172	0	0	1.89131	0.151907	0.109595	0.304979
Boyacá	Santa Sofía	2.04892	1.91583	1.07794	0.51471	1.00533	0	0	0.14963	0.0247353	0	0
Boyacá	Sativanorte	3.45688	3.36157	1.06241	1.54912	1.08129	0	0	0.938898	0.0982665	0	0.0984214
Boyacá	Sativasur	1.09445	1.00875	0.587947	0.259315	0.629832	0	0	0.345873	0.0186095	0	0.0590377
Boyacá	Siachoque	5.28572	5.15907	2.15988	1.85376	2.25525	0	0	0.639165	0.213027	0.0575791	0.133206
Boyacá	Soatá	12.4547	12.1324	2.46325	8.0367	2.48595	0	0	1.49362	0.218547	0	0.0967325
Boyacá	Socotá	7.6359	7.26137	5.00152	1.54553	4.99546	0	0	2.79668	0.332342	0	0.257402
Boyacá	Socha	6.9957	6.4606	1.75596	1.74362	1.96295	0	0	0.588967	0.231048	0.0398833	0.235884
Boyacá	Sogamoso	74.1869	69.9438	23.9373	28.0769	25.6312	0.110122	0.118633	13.2965	2.03334	0.454509	2.57254
Boyacá	Somondoco	1.82401	1.70954	0.462922	0.363965	0.4702	0	0	0.260559	0.0217968	0	0.0103356
Boyacá	Sora	1.87179	1.79118	0.533426	1.12886	0.586014	0	0	0.258514	0	0.0267688	0.095597
Boyacá	Sotaquirá	5.1394	4.85694	1.14733	1.29964	1.25974	0	0	0.305365	0.100913	0.0247353	0.124064
Boyacá	Soracá	4.62355	4.38235	1.60399	1.62234	1.17114	0	0	0.391763	0.298294	0.030823	0.143339
Boyacá	Susacón	3.26963	2.96706	1.79105	1.0254	1.63352	0	0	0.534629	0.232629	0	0.0597357
Boyacá	Sutamarchán	3.08812	3.02408	1.5347	0.809571	1.5347	0.0467903	0.0503929	0.942321	0.095451	0	0
Boyacá	Sutatenza	1.96368	1.79571	0.966596	0.555485	0.841727	0	0	0.685862	0.035101	0.011414	0.0323873
Boyacá	Tasco	4.54246	4.20107	1.45037	1.93978	1.47298	0	0	1.14952	0.0892929	0.052755	0.0515602
Boyacá	Tenza	1.92049	1.75626	0.855907	0.599663	0.956251	0	0	0.595469	0.159846	0.0247353	0.107188
Boyacá	Tibaná	6.50793	6.22268	2.47942	2.86064	2.59692	0.0123888	0	1.74443	0.124272	0.0318339	0.220382
Boyacá	Tibasosa	7.4715	6.9159	2.4443	2.64505	2.82194	0.0421508	0	1.51615	0.198901	0.0368726	0.588738
Boyacá	Tinjacá	1.99414	1.9239	1.01622	0.668739	1.12395	0	0	0.464313	0.0656201	0	0.15243
Boyacá	Tipacoque	3.20871	3.03347	1.08835	1.33915	1.24942	0	0	0.833633	0.0649827	0	0.227072
Boyacá	Toca	5.61719	5.38076	2.8496	1.71581	2.9258	0.047563	0.0511965	1.1128	0.233038	0	0.18897
Boyacá	Togüí	1.46801	1.37327	0.50152	0.531384	0.50152	0	0	0.166922	0.0402568	0	0
Boyacá	Tópaga	2.31935	2.13085	0.696835	0.81806	0.734712	0	0	0.397796	0	0	0.0534348
Boyacá	Tota	3.36013	3.09975	1.19764	1.16143	1.16026	0	0	0.740487	0.0373751	0	0
Boyacá	Tununguá	1.47186	1.31659	0.605822	0.543508	0.605822	0	0	0.604794	0	0	0
Boyacá	Turmequé	5.72387	5.55095	3.12109	1.96388	3.16195	0	0	1.80925	0.290144	0.0443816	0.164752
Boyacá	Tuta	5.65916	5.3034	2.01133	2.15509	2.36863	0	0	1.35769	0.104872	0.111462	0.433549
Boyacá	Tutazá	1.57993	1.39604	0.725941	0.344377	0.847157	0	0	0.550986	0.0777573	0.0226976	0.139127
Boyacá	Úmbita	4.83149	4.43766	2.05366	1.64821	2.22799	0	0	1.15297	0.164277	0.11965	0.155031
Boyacá	Ventaquemada	8.22485	7.67546	2.84264	3.38791	2.96176	0	0	1.55278	0.110043	0.0378772	0.163943
Boyacá	Viracachá	2.87429	2.62944	1.26021	1.19069	1.30509	0	0	0.440051	0.0785443	0	0.0632181
Boyacá	Zetaquira	4.49075	4.23283	1.49648	1.36922	1.48055	0	0	0.424005	0.0967515	0	0.118075
Caldas	Manizales	292.271	272.414	146.408	70.4185	166.225	4.49621	4.14393	79.4227	14.7492	3.39176	28.8033
Caldas	Aguadas	22.1888	20.3747	11.6886	4.8443	13.7009	0.262568	0.282643	9.3348	1.11264	1.6929	0.888174
Caldas	Anserma	26.6462	25.1966	12.2626	3.57533	13.1365	0.11921	0.128389	6.41285	0.797602	0.224473	1.17219
Caldas	Aranzazu	11.0372	10.551	6.92149	2.17362	7.30442	0.099679	0.107351	5.04811	0.281241	0.114278	0.738548
Caldas	Belalcázar	1.60317	1.50748	1.01545	0.170249	1.02583	0.0224108	0.0241472	0.932662	0.0519628	0	0.0439802
Caldas	Chinchiná	49.0415	44.6241	23.2448	11.8032	26.7737	0.934482	0.845338	14.2215	2.06051	0.545192	4.87502
Caldas	Filadelfia	8.01106	7.36123	4.65796	1.67394	4.84136	0.0896773	0.070052	2.45824	0.467597	0.0830444	0.404007
Caldas	La Dorada	105.267	97.2402	40.0154	34.4816	41.6577	0.8294	0.654139	17.0034	3.52319	1.71478	4.99845
Caldas	La Merced	4.93628	4.62923	3.89026	0.496692	3.93901	0.109914	0.118345	0.755161	0.0413071	0.0428845	0.105095
Caldas	Manzanares	10.1672	9.32965	6.84255	1.49801	7.23792	0.124351	0.13389	2.59508	0.391279	0.187157	0.373091
Caldas	Marmato	6.50871	5.34688	2.34468	1.98963	3.24982	0.129493	0.139392	1.13684	0.202705	0.515915	0.656325
Caldas	Marquetalia	8.101	7.51722	5.60418	0.93308	5.71013	0.101066	0.108845	2.34879	0.302296	0.106112	0.17259
Caldas	Marulanda	2.02824	1.93362	1.46649	0.340066	1.46649	0	0	1.13002	0.0578914	0	0.0466672
Caldas	Neira	16.2016	15.0237	9.77901	3.29063	10.4893	0.240717	0.187391	7.74421	0.562298	0.199134	1.09562
Caldas	Norcasia	5.28717	4.92276	2.64763	0.816251	2.6307	0	0	0.744801	0.149067	0	0.0954454
Caldas	Pácora	13.0657	12.3494	8.43912	1.66347	8.61016	0.083057	0.0894725	3.17804	0.282277	0.0527468	0.342402
Caldas	Palestina	2.67494	2.41619	1.78068	0.678375	2.03848	0.0224565	0.021759	0.997403	0.0818145	0.0320847	0.319939
Caldas	Pensilvania	11.4639	10.7894	8.58845	1.56537	8.83127	0.072214	0.0777809	6.45289	0.509955	0.0792655	0.431399
Caldas	Riosucio	57.289	53.4712	43.0678	7.76755	44.3342	0.158673	0.129259	6.06211	1.73133	0.061623	2.13498
Caldas	Risaralda	1.9871	1.78072	0.603559	0.26251	0.568609	0	0	0.241486	0.0711511	0	0.0177313
Caldas	Salamina	20.0561	18.8106	13.296	3.19734	13.699	0.0459426	0.0494555	4.59015	0.768302	0.143924	0.669293
Caldas	Samaná	13.0162	12.0049	8.12721	2.91686	8.38406	0.0408473	0.0439797	5.3302	0.239725	0.101285	0.403632
Caldas	San José	1.24419	1.14014	0.624744	0.148175	0.558732	0.00790162	0	0.253799	0.0310838	0	0
Caldas	Supía	26.6026	24.4208	13.9823	4.6119	14.383	0.4661	0.369167	5.65043	0.765945	0.127961	1.72819
Caldas	Victoria	9.93545	9.0141	4.35605	2.22056	4.57685	0.0495395	0.0533197	1.60757	0.441665	0.218124	0.226844
Caldas	Villamaría	36.847	34.8119	19.7791	8.1218	21.9599	0.43265	0.417802	11.5818	1.3605	0.221418	3.26165
Caldas	Viterbo	4.08123	3.91519	2.75442	0.920012	2.75888	0.106461	0.0834333	2.62698	0.160349	0.0930473	0.0603021
Caquetá	Florencia	95.5493	84.7953	35.9563	22.6531	40.2741	0.717281	0.607759	12.0374	4.54196	2.59061	4.42907
Caquetá	Albania	3.73137	3.15037	1.12685	0.629985	1.25611	0.13651	0.146946	0.388487	0.0284604	0.0950654	0.048269
Caquetá	Belén de Los Andaquíes	5.95278	5.28246	2.98035	1.31782	3.07083	0.0287913	0	1.27311	0.139199	0.20244	0
Caquetá	Cartagena del Chairá	37.9171	30.9099	15.7505	6.40208	17.232	0.0746242	0.0802362	7.10021	1.34799	0.521748	1.33262
Caquetá	Curillo	5.74052	4.65089	2.64426	1.27067	2.84531	0.0525872	0.056593	1.07851	0.443016	0	0.330671
Caquetá	El Doncello	12.9422	11.3671	5.91637	2.63339	6.4156	0	0	3.85928	0.619351	0.249881	0.469588
Caquetá	El Paujíl	9.17187	8.06394	4.92003	1.51664	4.95745	0	0	1.46253	0.403093	0.132206	0.366488
Caquetá	La Montañita	7.65001	6.35058	3.41092	1.43608	3.51564	0	0	1.95828	0.447015	0.0523642	0.0736403
Caquetá	Milán	4.05342	3.38104	1.88367	0.823706	2.0154	0	0	0.690725	0.0627356	0	0.184696
Caquetá	Morelia	2.15334	1.9792	1.08278	0.359145	1.15467	0	0	0.625187	0.052821	0.134835	0.0412753
Caquetá	Puerto Rico	9.4456	8.28559	4.70839	1.24247	4.8152	0.0518584	0.0558686	1.89406	0.628111	0.128482	0.145845
Caquetá	San José del Fragua	5.52114	4.27616	3.08965	0.65844	3.11936	0	0	1.61958	0	0.0621318	0.100185
Caquetá	San Vicente del Caguán	43.1123	33.3863	19.3052	6.32102	20.5744	0.205469	0.220969	13.913	1.38674	0.717997	1.4711
Caquetá	Solano	6.37634	5.32923	3.23397	1.27162	3.6053	0	0	0.787449	0.164943	0.199005	0.240498
Caquetá	Solita	5.08291	4.35681	1.94553	0.995444	1.86421	0	0	0.755524	0.181278	0.042285	0.372696
Caquetá	Valparaíso	4.45393	4.20274	3.70812	0.309369	3.78071	0	0	1.34735	0.19957	0.0391315	0.206142
Cauca	Popayán	12.5202	11.0431	4.50672	4.19868	5.15895	0.0881859	0.0879654	2.67999	0.568624	0.120279	0.947754
Cauca	Almaguer	0	0	0	0	0	0	0	0	0	0	0
Cauca	Argelia	0	0	0	0	0	0	0	0	0	0	0
Cauca	Balboa	0	0	0	0	0	0	0	0	0	0	0
Cauca	Bolívar	0	0	0	0	0	0	0	0	0	0	0
Cauca	Buenos Aires	3.33566	2.76501	1.96462	0.424249	1.97762	0	0	1.0089	0.171231	0.00173817	0.0783582
Cauca	Cajibío	0.724341	0.641361	0.305613	0.183332	0.321226	0	0	0.187541	0.0398238	0.00520441	0.0517547
Cauca	Caldono	5.7552	4.85464	2.62256	1.34293	2.96598	0.027365	0.0294937	2.30023	0.201349	0.0645911	0.456925
Cauca	Caloto	6.63607	5.3585	3.22982	1.02168	3.41315	0	0	3.28896	0.117548	0	0.284118
Cauca	Corinto	15.8037	12.5673	8.54048	2.00644	8.91782	0.0185255	0	7.95536	0.642968	0.147491	0.51011
Cauca	El Tambo	0	0	0	0	0	0	0	0	0	0	0
Cauca	Florencia	0	0	0	0	0	0	0	0	0	0	0
Cauca	Guachené	3.70184	3.30746	2.68134	0.438501	2.69294	0	0	1.33239	0.293948	0	0.141541
Cauca	Guapi	0	0	0	0	0	0	0	0	0	0	0
Cauca	Inzá	4.54562	3.81325	2.2742	0.709806	2.30909	0.0128084	0.0138061	0.71739	0.14759	0.0236015	0.0931426
Cauca	Jambaló	1.4224	0.866746	0.311478	0.232353	0.337052	0	0	0.14604	0.0355101	0.0124451	0.0592554
Cauca	La Sierra	0	0	0	0	0	0	0	0	0	0	0
Cauca	La Vega	0	0	0	0	0	0	0	0	0	0	0
Cauca	López de Micay	0	0	0	0	0	0	0	0	0	0	0
Cauca	Mercaderes	0	0	0	0	0	0	0	0	0	0	0
Cauca	Miranda	9.03303	7.86858	5.50315	1.29322	5.72773	0.106557	0.114822	1.53273	0.374187	0.0434322	0.396733
Cauca	Morales	1.1611	1.02159	0.650261	0.169261	0.644226	0	0	0.745713	0.0160031	0.00208502	0.0141473
Cauca	Padilla	2.47157	2.2832	1.63288	0.438137	1.63401	0.0325712	0.0229538	0.844791	0.137775	0	0.108729
Cauca	Páez	8.81514	4.73021	2.47936	1.55285	2.50277	0	0	0.922559	0.165806	0.018846	0.0542689
Cauca	Patía	0	0	0	0	0	0	0	0	0	0	0
Cauca	Piamonte	1.73228	0.972124	0.325574	0.175461	0.35219	0	0	0.258437	0.0217793	0.0151211	0.0438331
Cauca	Piendamó - Tunía	5.53605	4.8721	2.1648	1.54727	2.23714	0	0	1.67278	0.273256	0.0628963	0.169759
Cauca	Puerto Tejada	13.6919	11.6678	7.40805	2.22936	7.75317	0.0514576	0.0554373	2.78072	0.491653	0.0424042	0.678703
Cauca	Puracé	0.893946	0.836379	0.500259	0.196027	0.503257	0.0118474	0.0127723	0.408942	0.0279425	0.00130365	0.0171413
Cauca	Rosas	0	0	0	0	0	0	0	0	0	0	0
Cauca	San Sebastián	0	0	0	0	0	0	0	0	0	0	0
Cauca	Santander de Quilichao	22.108	17.0325	5.74942	4.0943	6.59617	0.0523515	0.0564286	4.24489	0.889052	0.24711	1.24998
Cauca	Santa Rosa	0.159588	0.140161	0.0602159	0.0574952	0.0602159	0	0	0.0430089	0.00534248	0.00896894	0.00542778
Cauca	Silvia	5.51663	5.01408	2.63497	1.36124	2.70788	0	0	1.1962	0.273674	0.0118266	0.193876
Cauca	Sotará Paispamba	0	0	0	0	0	0	0	0	0	0	0
Cauca	Suárez	1.2367	0.913374	0.558846	0.243357	0.593081	0	0	0.187621	0.0415964	0	0.0640834
Cauca	Sucre	0	0	0	0	0	0	0	0	0	0	0
Cauca	Timbío	0	0	0	0	0	0	0	0	0	0	0
Cauca	Timbiquí	0	0	0	0	0	0	0	0	0	0	0
Cauca	Toribío	5.99807	3.09133	0.786921	1.14917	0.835985	0	0	0.317295	0.147291	0.0404748	0.095792
Cauca	Totoró	1.4701	0.971676	0.39204	0.402039	0.394469	0	0	0.199579	0.0411783	0.00936361	0.0246512
Cauca	Villa Rica	4.10448	3.53814	2.09328	0.594185	2.08723	0.0560769	0.060426	1.43661	0.230141	0.00676045	0.198186
Cesar	Valledupar	75.4586	68.3741	33.6789	16.9818	37.9477	0.99544	0.96484	11.708	2.47592	1.04878	6.26666
Cesar	Aguachica	137.826	123.369	89.5597	20.7211	92.4112	0.490073	0.445249	14.078	2.39101	0.516663	4.69698
Cesar	Agustín Codazzi	33.4595	29.7663	14.5826	5.72947	15.5792	0.288636	0.271116	5.15744	1.18081	0.184202	1.76713
Cesar	Astrea	6.17192	5.55618	4.07882	0.934294	4.18293	0.0933982	0.100537	1.14096	0.426085	0.097084	0.0812764
Cesar	Becerril	8.77206	7.92391	4.6028	1.57374	4.69012	0.262215	0.148324	3.54048	0.253477	0.107742	0.0608975
Cesar	Bosconia	13.5668	12.1671	4.59075	2.50342	4.8022	0.0287604	0.030981	2.02818	0.322187	0.123991	0.409446
Cesar	Chimichagua	19.1227	17.1868	11.0789	3.4808	11.9305	0.152032	0.163602	3.11667	0.645662	0.218409	1.01173
Cesar	Chiriguaná	19.0646	17.0645	8.9569	3.1395	8.72307	0.242337	0.2607	3.60833	0.613042	0.311573	0.427811
Cesar	Curumaní	26.7184	23.248	16.1588	4.42748	16.6983	0	0	10.5814	1.14264	0.254013	0.676846
Cesar	El Copey	6.85193	6.09988	4.21052	1.0187	4.2655	0.0568069	0.0360013	1.91734	0.264789	0.070982	0.187671
Cesar	El Paso	12.4105	10.2557	6.14372	2.18376	6.39696	0.172341	0.185516	3.09597	0.271924	0.0999743	0.328899
Cesar	Gamarra	17.0651	15.6113	10.5033	2.01888	10.6755	0.285277	0.306428	5.0571	0.341137	0.133118	0.354799
Cesar	González	3.77847	3.39325	1.28328	1.38748	1.49531	0.0444742	0.0478777	0.359272	0.141033	0.0710013	0.197548
Cesar	La Gloria	16.5113	13.8738	12.0281	1.68982	12.0777	0	0	2.8241	0.284044	0	0.361242
Cesar	La Jagua de Ibirico	17.9817	15.6383	8.34983	3.44647	8.57541	0.10587	0.113931	4.2098	0.658835	0.052821	0.36056
Cesar	Manaure Balcón del Cesar	2.37509	2.18763	1.0844	0.3726	1.20372	0.0218567	0.0235507	0.31887	0.145064	0.0573339	0.144602
Cesar	Pailitas	19.6455	17.0245	10.3027	2.96795	10.7024	0.110435	0.118834	7.43094	0.580844	0.0535621	0.708314
Cesar	Pelaya	20.33	18.2384	14.4752	2.85863	14.9703	0.153747	0.165264	5.16848	0.415936	0.111557	0.689039
Cesar	Pueblo Bello	0.0538209	0.0499766	0.0234504	0.00951967	0.026056	0	0	0.00740725	0.0026056	0	0.00370362
Cesar	Río de Oro	14.0937	12.3962	6.99718	4.38506	7.25695	0	0	1.60754	0.130299	0.180312	0.261901
Cesar	La Paz	6.35705	5.75071	3.63857	1.02097	3.76734	0.0218567	0	1.76913	0.109021	0.0281949	0.308006
Cesar	San Alberto	33.0448	27.8878	20.0709	3.71562	20.7562	0.293291	0.314988	11.0594	0.602362	0.0924937	1.05516
Cesar	San Diego	7.94881	7.10195	4.90144	1.37606	5.36018	0.0558028	0.0600457	1.84608	0.214354	0.182291	0.464929
Cesar	San Martín	26.9781	22.1167	16.4557	3.25117	17.2141	0	0	5.09429	0.397428	0.094504	0.924511
Cesar	Tamalameque	18.1094	16.0411	14.0873	2.53794	13.9571	0.254042	0.273009	1.81726	0.576492	0.267884	0.34315
Córdoba	Montería	667.739	616.622	289.606	152.304	343.271	7.05964	6.06594	122.802	42.1629	12.4357	71.7756
Córdoba	Ayapel	72.3409	67.3795	48.3755	11.3008	51.898	0.550332	0.590819	24.2261	5.28757	0.557419	5.44685
Córdoba	Buenavista	25.6657	23.1729	13.2301	3.78324	14.2886	0	0	7.82428	1.95429	0.252955	1.25489
Córdoba	Canalete	8.72615	8.10678	4.02771	1.71094	4.81335	0.139925	0.150477	1.60335	0.463441	0.184753	1.01453
Córdoba	Cereté	139.288	128.177	63.8897	31.46	69.778	1.05396	0.854092	26.8167	8.37772	2.18304	12.6093
Córdoba	Chimá	12.7724	11.9099	6.2064	2.55925	6.99108	0.0799218	0.0859134	2.63204	1.00595	0.16153	1.22019
Córdoba	Chinú	60.1204	56.7604	34.6004	10.5383	36.5746	0.284564	0.305979	13.0133	3.52104	0.592121	3.07968
Córdoba	Ciénaga de Oro	79.8636	74.6417	44.9024	10.613	48.4737	0.305815	0.328782	17.2378	3.27555	0.815041	4.67936
Córdoba	Cotorra	16.491	14.7695	7.20897	3.23069	8.67673	0.0757415	0.0814338	3.30525	1.08434	0.1688	1.9346
Córdoba	La Apartada	18.6609	15.8891	10.233	2.6119	10.7213	0.120533	0.129348	2.90956	0.954414	0.193321	1.09872
Córdoba	Lorica	143.031	132.201	89.572	27.0499	97.6608	0.629967	0.594011	42.0718	26.4067	4.02454	9.12394
Córdoba	Los Córdobas	9.30983	8.42712	4.61556	1.40773	4.78576	0.158376	0.113734	1.64022	0.870204	0.116228	0.447353
Córdoba	Momil	15.8144	14.7082	9.33222	2.13568	9.76571	0.134597	0.144758	4.62811	1.23592	0.513778	0.296032
Córdoba	Montelíbano	59.5661	48.3053	29.8804	8.11206	32.8345	0.135453	0.145676	8.50935	3.04435	0.415086	3.84952
Córdoba	Moñitos	10.0402	9.18874	5.47164	1.73122	6.0875	0.0388887	0.0418742	3.99958	0.834116	0.219172	0.630239
Córdoba	Planeta Rica	111.825	102.526	67.589	22.081	74.5986	0.780827	0.736339	39.3646	4.96376	3.56102	7.86172
Córdoba	Pueblo Nuevo	41.7319	38.8489	32.0901	4.23614	33.3267	0.445521	0.478708	23.7181	2.02952	0.675366	1.35658
Córdoba	Puerto Escondido	9.93115	9.14859	6.18247	1.93548	6.68505	0.0526763	0.0566887	2.47504	0.56028	0.218901	0.816814
Córdoba	Puerto Libertador	24.8175	21.5025	10.7232	2.61514	11.6484	0.0460669	0	2.83248	1.42919	0.0726838	1.29742
Córdoba	Purísima de La Concepción	13.4707	12.4662	6.88582	2.34983	7.81117	0.076265	0.0819949	2.19132	0.767962	0.471682	1.193
Córdoba	Sahagún	140.428	128.599	68.4431	53.7137	76.2532	0.394888	0.251845	46.038	9.98616	2.1245	8.76028
Córdoba	San Andrés Sotavento	33.8727	31.9357	24.0857	5.2605	24.6752	0.308014	0.264978	14.9292	2.18925	0.19758	1.18851
Córdoba	San Antero	24.701	22.1427	15.954	4.57911	15.6945	0.0486418	0.0523554	9.52821	1.06482	0.479729	1.36145
Córdoba	San Bernardo del Viento	27.1732	24.7518	18.8208	5.23762	18.5042	0	0	12.7679	1.35009	0.29609	1.11925
Córdoba	San Carlos	18.8018	17.7469	9.48895	4.05594	11.3792	0	0	3.44558	1.44229	0.0675327	2.64236
Córdoba	San José de Uré	3.98992	2.45116	1.29495	0.288289	1.54949	0	0	0.292006	0.541849	0.049107	0.287685
Córdoba	San Pelayo	39.5909	36.7561	20.8236	8.72152	23.0919	0.525138	0.503509	7.84149	2.35316	0.518446	3.34582
Córdoba	Tierralta	71.0678	64.0344	47.1697	8.43942	50.9826	0.351089	0.314216	20.3556	3.65584	1.35958	4.30027
Córdoba	Tuchín	12.6369	11.6585	5.87707	2.72544	6.46415	0	0	3.82036	0.699708	0.112491	0.858254
Córdoba	Valencia	25.8839	24.4107	14.4787	3.97378	16.0711	0.249352	0.26823	6.58573	1.78492	0.438012	1.87982
Cundinamarca	Agua de Dios	21.6699	20.3619	11.1341	4.70935	11.6613	0.0388887	0.0418742	7.64235	0.472382	0.0985214	1.02085
Cundinamarca	Albán	7.74643	7.40133	3.70105	3.13491	3.37585	0	0	2.95065	0.12433	0.0886975	0
Cundinamarca	Anapoima	21.7345	20.288	10.227	5.37482	11.0853	0.128287	0.137994	7.4051	0.86131	0.239761	1.02268
Cundinamarca	Anolaima	25.8107	24.6774	12.8309	6.72158	13.7413	0.197211	0.212119	7.66164	0.944009	0.729077	0.62387
Cundinamarca	Arbeláez	18.3428	17.5574	6.42306	4.24126	6.79606	0.101561	0.109303	2.92231	0.634905	0.0926731	0.564356
Cundinamarca	Beltrán	2.03447	1.91181	0.956624	0.357446	0.926813	0	0	0.722552	0	0	0.0492107
Cundinamarca	Bituima	3.7778	3.70235	2.31867	0.911988	2.19676	0	0	1.4681	0	0	0.0838432
Cundinamarca	Bojacá	9.17323	8.4268	4.04901	2.25808	3.95462	0	0	3.00189	0.312516	0.0665591	0
Cundinamarca	Cabrera	3.35943	2.98186	0.995227	0.918521	1.18115	0.0518708	0.0558236	0.658605	0.0338525	0	0.425349
Cundinamarca	Cachipay	17.2804	16.3648	9.3124	3.73974	9.3434	0.0486418	0.0523554	4.83198	0.589354	0.0905976	0.43684
Cundinamarca	Cajicá	21.9519	20.3885	7.65624	6.03884	7.9973	0.0550198	0.0592924	4.3444	0.724226	0.160458	0.656735
Cundinamarca	Caparrapí	18.6015	17.3882	7.67526	3.74878	7.95319	0.135157	0.145353	6.44158	0.8852	0.148121	0.343035
Cundinamarca	Cáqueza	7.41137	6.78732	3.4253	1.69608	3.77171	0.0558379	0.0360013	2.08126	0.201805	0.0372018	0.50157
Cundinamarca	Carmen de Carupa	6.7478	6.29161	2.40204	1.17371	2.37309	0	0	1.12807	0.353456	0.12016	0.108274
Cundinamarca	Chaguaní	4.99765	4.69062	1.57009	1.40052	1.67338	0	0	1.17934	0.120298	0	0.215208
Cundinamarca	Chía	35.7001	33.4987	11.3119	10.5122	11.9648	0.125884	0.100601	4.76565	0.979776	0.111072	1.01356
Cundinamarca	Chipaque	9.4053	9.03177	4.94073	1.78257	5.27016	0.0971846	0.104596	2.18174	0.161652	0.22135	0.328186
Cundinamarca	Choachí	5.60011	5.15145	2.09805	1.35152	2.23637	0	0	1.43422	0.0793506	0.0434836	0.184816
Cundinamarca	Chocontá	8.30294	7.46091	2.84895	2.85963	2.89736	0	0	2.08783	0.30473	0	0.120717
Cundinamarca	Cogua	10.9984	10.5993	6.17973	3.74267	6.65119	0.0470856	0.0507358	3.21287	0.323625	0.0206557	0.702259
Cundinamarca	Cota	17.1864	15.839	6.35968	4.65899	6.38762	0.0377988	0.0407025	3.18437	0.428564	0.160697	0.641656
Cundinamarca	Cucunubá	3.10625	2.72398	1.04673	0.754077	1.1907	0.0301353	0.0324602	0.393817	0.0277839	0.0585879	0.159982
Cundinamarca	El Colegio	47.1227	44.4674	9.57098	10.9011	10.2877	0.0657369	0.0707064	4.80591	1.23756	0.0905976	1.96566
Cundinamarca	El Peñón	5.73893	5.47954	1.91473	2.14908	2.0513	0	0	0.784468	0.310488	0.0877146	0.0687631
Cundinamarca	El Rosal	9.5575	8.96042	4.73074	2.7508	4.85885	0	0	3.23734	0.566562	0.128106	0.105343
Cundinamarca	Facatativá	131.554	123.296	56.1447	45.302	57.6915	0.174699	0.187947	51.8554	5.59703	0.599834	2.32745
Cundinamarca	Fómeque	8.85327	8.29276	3.70939	2.15347	3.87355	0.037607	0.0202633	2.2361	0.355632	0.0173284	0.277085
Cundinamarca	Fosca	3.81653	3.68811	2.08114	0.910992	2.20144	0.0246241	0.0265296	1.47412	0.0428845	0.0903175	0.0424607
Cundinamarca	Funza	73.7574	68.9961	32.7426	18.2647	35.062	0.325496	0.282817	20.8006	3.31265	0.66622	3.37299
Cundinamarca	Fúquene	2.95608	2.6236	1.17915	0.756518	1.26061	0.07013	0.0755248	1.01077	0.059622	0.0937431	0.129621
Cundinamarca	Fusagasugá	244.366	230.601	42.7309	80.851	50.5491	0.598387	0.600824	28.8952	5.94359	1.95649	10.2854
Cundinamarca	Gachalá	3.08876	2.95302	1.29445	0.526777	1.33737	0	0	0.557381	0.0825858	0.0270227	0.0482546
Cundinamarca	Gachancipá	3.65924	3.23627	1.11964	1.06285	1.20672	0.0213023	0.0229538	0.753662	0.0237905	0.0304147	0.113877
Cundinamarca	Gachetá	4.238	4.06287	2.26022	1.04624	2.31257	0	0	1.82317	0.0981734	0.0119297	0.0779318
Cundinamarca	Gama	2.1049	1.92525	0.988214	0.562711	0.996983	0	0	0.276914	0.0428432	0.00520441	0.0490645
Cundinamarca	Girardot	144.092	134.62	55.0029	35.8208	60.4469	1.12959	1.12769	37.8032	7.32322	0.933875	7.76503
Cundinamarca	Granada	7.77854	6.72461	2.3307	1.69688	2.6457	0	0	1.70534	0.347133	0.103664	0.382596
Cundinamarca	Guachetá	5.75604	4.92817	1.56708	1.73778	1.92491	0.0334271	0.0360013	0.819338	0.305757	0.0422369	0.446001
Cundinamarca	Guaduas	35.301	31.5303	13.3915	7.4584	13.9289	0.0284852	0.0306849	9.25703	1.06343	0.298566	0.953528
Cundinamarca	Guasca	6.344	6.04697	2.60779	1.79507	2.67483	0.0294019	0.0316712	1.07127	0.188267	0	0.134847
Cundinamarca	Guataquí	2.86315	2.62727	1.24417	0.543088	1.31733	0	0	0.734577	0.319813	0	0.156623
Cundinamarca	Guatavita	3.07921	2.84729	1.12063	0.777309	1.08113	0.0227797	0.0245443	0.308239	0.152788	0	0.0863355
Cundinamarca	Guayabal de Síquima	7.11385	6.90891	3.86265	1.99428	3.27081	0	0	2.6433	0.403322	0	0
Cundinamarca	Guayabetal	2.14721	1.8511	0.940832	0.375664	0.991448	0.0558692	0.0601847	0.540201	0.131534	0.00727858	0.0613408
Cundinamarca	Gutiérrez	2.19976	2.18335	1.12911	0.387247	1.19817	0	0	0.769165	0.0393821	0.0468716	0.0314065
Cundinamarca	Jerusalén	2.80301	2.65995	1.20051	0.768602	1.34007	0	0	0.548277	0.0378772	0	0.196481
Cundinamarca	Junín	3.5859	3.48969	2.10076	0.735661	2.15085	0	0	1.09945	0.0596757	0.0242263	0.036655
Cundinamarca	La Calera	10.6646	10.0191	3.32494	3.18901	3.36189	0.0721151	0.0539549	1.70505	0.40805	0.156345	0.323477
Cundinamarca	La Mesa	62.1922	58.8735	26.4478	16.8389	28.4527	0	0	10.8524	1.32835	0.699537	2.81948
Cundinamarca	La Palma	16.7415	15.4321	6.58104	3.66739	6.53019	0	0	3.23514	0.546717	0.0611866	0.51066
Cundinamarca	La Peña	9.81701	9.04945	4.71738	2.28267	4.85963	0	0	2.78595	0.49604	0.070161	0.24382
Cundinamarca	La Vega	21.1532	18.8145	10.4879	6.00128	11.0797	0.0550888	0.0592791	7.64686	0.445186	0.104651	0.882496
Cundinamarca	Lenguazaque	5.56763	4.75574	1.65564	1.45653	1.67955	0	0	1.08079	0.208215	0	0.141668
Cundinamarca	Machetá	3.46849	3.39397	1.3263	1.26971	1.32199	0	0	1.05949	0.17203	0	0.0389595
Cundinamarca	Madrid	70.1418	65.8484	27.3968	22.4499	29.2238	0.351548	0.377751	18.8578	2.03867	1.29283	1.356
Cundinamarca	Manta	1.92056	1.81525	0.976558	0.682811	1.01787	0	0	0.636758	0.0455459	0	0.0584955
Cundinamarca	Medina	4.57496	4.16542	2.24307	1.04816	2.28194	0	0	1.02359	0.0968437	0	0.153291
Cundinamarca	Mosquera	87.8984	80.7403	31.0749	23.7782	33.1094	0.60361	0.648963	16.5248	3.13359	0.978603	2.82456
Cundinamarca	Nariño	2.14472	1.96144	1.22222	0.292789	1.27372	0	0	0.95083	0.294736	0	0.0728501
Cundinamarca	Nemocón	4.30761	3.98697	1.81226	1.0806	1.85619	0.0218567	0.0235507	0.861482	0.0995087	0	0.0622354
Cundinamarca	Nilo	4.92817	4.53079	2.15607	1.09257	2.37179	0	0	1.45431	0.0916589	0	0.303858
Cundinamarca	Nimaima	4.74131	4.53109	2.18093	1.12007	2.27285	0	0	1.21725	0.259663	0.0272765	0.129868
Cundinamarca	Nocaima	6.64336	6.28535	3.62916	2.01404	3.53616	0.0624677	0.067284	1.84887	0.16063	0	0.0492107
Cundinamarca	Venecia	3.41746	3.05048	1.79167	0.497994	1.79167	0	0	0.453182	0.0665591	0	0
Cundinamarca	Pacho	29.558	27.7919	11.6696	9.35984	13.4995	0.0824	0.0887176	8.38615	0.757421	0.706305	2.03815
Cundinamarca	Paime	4.48863	3.96869	1.6944	1.17309	1.6525	0	0	1.07225	0.0635402	0	0.0966277
Cundinamarca	Pandi	4.69299	4.46003	2.17436	1.04777	2.20326	0	0	1.20145	0.128625	0.0328437	0.150442
Cundinamarca	Paratebueno	4.03312	3.64943	2.16109	0.965856	2.26969	0	0	1.62224	0.107024	0.0430624	0.0473942
Cundinamarca	Pasca	9.54171	8.94701	2.71858	2.18152	2.68103	0	0	0.952988	0.337889	0	0.160113
Cundinamarca	Puerto Salgar	18.7719	17.0097	6.72253	5.48194	6.96082	0.0970625	0.104473	4.2489	0.37958	0.222578	0.839971
Cundinamarca	Pulí	3.26786	2.95147	1.63448	0.529324	1.58314	0	0	0.67781	0.0313286	0	0
Cundinamarca	Quebradanegra	4.35148	4.07809	2.26211	1.09605	2.20945	0	0	1.4044	0.134916	0	0
Cundinamarca	Quetame	3.01134	2.84002	1.40718	0.558096	1.51108	0	0	0.533573	0.183191	0.0378772	0.0934446
Cundinamarca	Quipile	11.7337	11.1435	6.11911	4.16495	6.40778	0	0	3.17854	0.521359	0.0557818	0.44935
Cundinamarca	Apulo	11.9091	11.0584	5.53555	2.02471	5.89141	0.205658	0.221179	2.92845	0.374592	0.11641	0.429259
Cundinamarca	Ricaurte	10.2996	9.83634	4.16226	3.59864	4.74722	0.137816	0.0741075	2.63177	0.312597	0.0543026	0.747642
Cundinamarca	San Antonio del Tequendama	18.1176	17.3646	8.99054	4.57613	9.77216	0	0	6.79163	0.460641	0.386589	0.750604
Cundinamarca	San Bernardo	9.67491	9.09346	4.16248	2.41328	3.91359	0	0	1.91348	0.153013	0.106398	0.123591
Cundinamarca	San Cayetano	3.4044	3.30359	1.41384	1.24228	1.58152	0	0	1.25704	0.178563	0.0580779	0.154656
Cundinamarca	San Francisco	9.2029	8.26127	4.60607	2.03295	4.94295	0.0399773	0.0430445	2.57366	0.0831491	0.194212	0.201493
Cundinamarca	San Juan de Rioseco	15.5389	14.5958	8.39685	3.66852	8.64386	0.0364348	0	2.6771	0.431841	0.183142	0.256967
Cundinamarca	Sasaima	21.5584	19.9385	11.3142	4.86428	12.0183	0.060428	0.0650102	5.51904	0.699449	0.275196	0.663834
Cundinamarca	Sesquilé	3.86455	3.71163	1.66561	1.12552	1.78286	0	0	0.909428	0.180961	0.0355719	0.170662
Cundinamarca	Sibaté	47.3606	44.6557	18.6122	13.4946	20.3884	0.395024	0.276682	7.36112	2.32409	0.497913	2.1043
Cundinamarca	Silvania	32.7065	29.7022	5.65624	8.33764	6.77524	0.205648	0.152734	3.4784	0.901924	0.487487	1.23545
Cundinamarca	Simijaca	8.96777	8.40036	1.93164	2.23808	2.35093	0	0	0.673958	0.251757	0.148815	0.480096
Cundinamarca	Soacha	552.575	497.6	184.344	128.254	193.481	2.13944	1.84004	97.4919	17.9726	2.58704	15.1541
Cundinamarca	Sopó	4.00052	3.58316	1.26227	0.79287	1.2778	0.0410646	0.0442133	0.636638	0.193063	0.00727858	0.0338031
Cundinamarca	Subachoque	7.01234	6.68258	3.42309	2.02674	3.29521	0	0	2.51311	0.263175	0.0124451	0.145103
Cundinamarca	Suesca	4.61735	4.26703	2.2797	1.24589	2.3914	0	0	1.24118	0.119571	0.0736821	0.225219
Cundinamarca	Supatá	4.0145	3.7084	2.41685	0.786471	2.47946	0	0	0.911016	0.149951	0	0.14045
Cundinamarca	Susa	5.17929	4.86988	1.83875	1.20095	1.9772	0.0421508	0.0453807	0.826294	0.096371	0.053809	0.271073
Cundinamarca	Sutatausa	2.69663	2.36251	0.799071	0.64237	0.945078	0.0432357	0.0465467	0.337325	0.0555668	0.0555668	0.16565
Cundinamarca	Tabio	6.78158	6.23526	2.75424	1.72704	2.84596	0.0213455	0.023004	1.65941	0.376566	0.018644	0.582178
Cundinamarca	Tausa	3.53285	3.22396	1.46208	1.27765	1.8494	0	0	0.689511	0.208326	0.101684	0.403582
Cundinamarca	Tena	11.5903	10.5285	4.16245	3.49672	4.65704	0.0720681	0.0774961	1.93964	0.300872	0.204955	0.405303
Cundinamarca	Tenjo	9.82279	9.33192	3.65225	2.57682	3.56015	0.0766875	0.0825766	1.72491	0.139981	0	0.262712
Cundinamarca	Tibacuy	6.77441	6.37251	2.09133	2.16177	2.29905	0	0	1.29811	0	0.0478657	0.372905
Cundinamarca	Tibirita	1.8863	1.80232	0.712221	0.63421	0.770824	0	0	0.439994	0.107829	0	0.0872646
Cundinamarca	Tocaima	25.3194	23.3234	10.7112	6.56395	11.3484	0.103737	0.111642	2.93813	0.466601	0.152412	1.09843
Cundinamarca	Tocancipá	4.63041	4.0084	1.41958	1.16182	1.46523	0.0224108	0.0241472	0.62344	0.099548	0	0.0647746
Cundinamarca	Topaipí	5.94612	5.45014	2.80926	1.59044	2.99716	0	0	1.54077	0.293057	0.0478657	0.197126
Cundinamarca	Ubalá	4.88519	4.56022	2.26107	1.05952	2.3374	0	0	1.26106	0.175683	0.0525002	0.0962653
Cundinamarca	Ubaque	3.92649	3.70085	1.46114	0.980772	1.49628	0	0	0.856146	0.158898	0	0.122575
Cundinamarca	Villa de San Diego de Ubaté	24.5486	22.1893	9.29933	6.4295	11.3163	0.163026	0.175516	6.21675	0.841724	0.811592	2.38733
Cundinamarca	Une	7.23522	6.99972	4.05103	1.41193	4.24721	0	0	2.64746	0.158471	0.0846437	0.156725
Cundinamarca	Útica	6.93536	6.61101	2.64178	2.6013	2.97386	0.046483	0.0500362	2.03457	0.226448	0.163074	0.360352
Cundinamarca	Vergara	10.4533	9.62938	4.36743	2.44987	4.77767	0	0	1.71377	0.546607	0.268656	0.251355
Cundinamarca	Vianí	6.03231	5.72482	2.69529	1.33389	2.73216	0	0	2.40428	0.283502	0.0368726	0
Cundinamarca	Villagómez	1.61078	1.56062	0.764657	0.44921	0.758631	0	0	0.366541	0.127798	0.0345248	0
Cundinamarca	Villapinzón	7.24994	6.85162	3.02292	2.15937	3.14812	0.0381619	0.0410928	2.99442	0.343738	0.0199737	0.188682
Cundinamarca	Villeta	39.228	36.9621	16.8167	10.044	18.2224	0.0983367	0.10584	8.88836	1.09956	0.425941	1.83878
Cundinamarca	Viotá	22.381	21.2903	12.4302	5.49071	12.894	0.0630862	0.0678627	3.84503	0.460397	0.164258	0.748534
Cundinamarca	Yacopí	17.925	17.1406	8.56517	4.66994	9.05317	0.0953905	0.102654	4.74613	0.32601	0.162968	0.518268
Cundinamarca	Zipacón	7.17518	6.62328	2.9895	2.60168	3.11916	0.0773113	0.0831162	2.21214	0.459326	0	0.263619
Cundinamarca	Zipaquirá	72.1257	67.8721	24.0828	25.2071	25.4577	0.266771	0.287214	16.7986	2.05205	0.524655	1.89722
Chocó	Quibdó	55.7355	46.5041	27.0697	7.87506	26.79	0.329505	0.298065	9.2881	4.74339	0.52753	1.82501
Chocó	Acandí	2.65374	2.21496	1.11113	0.272356	1.10781	0	0	0.168679	0.120399	0	0.0541645
Chocó	Alto Baudó	0.651096	0.581359	0.263049	0.141603	0.239765	0	0	0.0150453	0.0500312	0	0.0189931
Chocó	Atrato	1.76827	1.439	0.997189	0.170327	1.10662	0	0	0.291596	0.177919	0.0155321	0.132462
Chocó	Bagadó	1.89378	1.67748	0.886702	0.179828	0.784667	0.032148	0.0346253	0.113912	0.195127	0	0
Chocó	Bahía Solano	1.02941	0.823944	0.511446	0.0683009	0.511705	0	0	0.170874	0.0552421	0	0.0118034
Chocó	Bajo Baudó	0.476815	0.435839	0.275554	0.104828	0.259443	0	0	0.0426287	0.0381694	0	0
Chocó	Bojayá	0.937967	0.849034	0.45602	0.324656	0.442721	0.0481587	0.0518364	0.0613708	0.0433205	0	0.0441338
Chocó	El Cantón del San Pablo	0.884011	0.709682	0.22532	0.0905903	0.22532	0	0	0.0118034	0.0701138	0	0
Chocó	Carmen del Darién	0.633844	0.525155	0.353457	0.0590131	0.361586	0	0	0.180227	0	0	0.0115408
Chocó	Cértegui	1.38838	1.2643	1.0006	0.0693429	0.903391	0.0251766	0.0271243	0.414658	0.104579	0.0525739	0
Chocó	Condoto	7.09146	6.17527	5.04813	0.765154	4.99879	0.0920888	0.0991242	1.69803	0.566077	0	0.0701442
Chocó	El Carmen de Atrato	4.88368	4.29947	2.98886	0.651314	3.05507	0	0	0.697702	0.248504	0.0734908	0.0646075
Chocó	El Litoral del San Juan	0.231501	0.139997	0.0331414	0.00811402	0.0331414	0	0	0	0.022893	0	0
Chocó	Istmina	4.58335	3.79895	2.28657	0.694822	2.27494	0.0179692	0.0193649	1.20755	0.360336	0.0199995	0.0727672
Chocó	Juradó	0.377313	0.313233	0.126855	0.0512178	0.126855	0	0	0	0.0695621	0	0
Chocó	Lloró	2.95876	2.33037	1.43973	0.485345	1.41182	0.0288782	0.0311077	0.541348	0.404529	0	0.0634283
Chocó	Medio Atrato	1.00878	0.752477	0.350084	0.237304	0.32359	0	0	0.0776697	0.126863	0.0127202	0
Chocó	Medio Baudó	0.473519	0.400903	0.236824	0.0450598	0.236824	0	0	0	0.0918921	0	0
Chocó	Medio San Juan	1.269	1.0714	0.748598	0.0764013	0.755611	0	0	0.3049	0.0453953	0.0199737	0
Chocó	Nóvita	1.31009	0.845526	0.352534	0.121818	0.36858	0	0	0.0862738	0	0	0.0227425
Chocó	Nuquí	0.132194	0.0917856	0.0316947	0.0176605	0.0316947	0	0	0	0	0	0
Chocó	Río Iró	0.777155	0.564285	0.330082	0.126853	0.330864	0	0	0.0992694	0.109098	0	0.0604035
Chocó	Río Quito	1.04203	0.665859	0.435223	0.0562374	0.442798	0.0353028	0.0380185	0.14599	0.103458	0	0.0107556
Chocó	Riosucio	3.95749	2.94245	2.13344	0.30793	2.05576	0	0	0.426211	0.27669	0	0.035933
Chocó	San José del Palmar	2.54856	1.75991	1.00672	0.435611	1.0556	0	0	0.51326	0	0.022868	0.0367825
Chocó	Sipí	0.312782	0.242861	0.18014	0	0.18014	0	0	0.0415812	0.0436523	0	0
Chocó	Tadó	9.81631	8.4349	4.94246	0.9393	4.80461	0.132131	0.0990264	2.11478	0.404489	0	0.122289
Chocó	Unguía	1.97617	1.50467	0.84314	0.19839	0.751923	0	0	0.145154	0.123506	0	0
Chocó	Unión Panamericana	1.35019	1.07702	0.422643	0.138771	0.386273	0.0246241	0.0265296	0.150138	0.060844	0	0
Huila	Neiva	106.828	95.6729	22.1606	46.2772	24.5384	0.257815	0.277904	19.3422	2.42152	0.288066	3.47039
Huila	Acevedo	7.55596	6.67782	3.79033	2.12492	3.88669	0	0	3.27414	0.495106	0.0398983	0.122587
Huila	Agrado	1.80313	1.66324	0.900609	0.461587	0.957159	0	0	0.943187	0.0621918	0	0.0979479
Huila	Aipe	3.48774	3.05194	1.22639	1.0689	1.24235	0.0427772	0.0460964	1.34343	0.0757253	0.00104306	0.0211655
Huila	Algeciras	5.83154	5.2202	1.7602	2.21099	1.7887	0	0	1.34237	0.135718	0.0475927	0.0920057
Huila	Altamira	0.402233	0.365841	0.177063	0.103905	0.177063	0	0	0.139782	0.0213025	0	0
Huila	Baraya	3.0627	2.73966	1.13003	0.802265	1.15442	0.0196371	0.021161	1.13485	0.189023	0	0.0601362
Huila	Campoalegre	9.05063	8.08045	3.10896	2.53699	3.11357	0.0612697	0.0660338	2.61896	0.260178	0.0974548	0.206622
Huila	Colombia	5.18189	4.53586	2.25546	1.28894	2.21873	0	0	2.17155	0.134831	0	0
Huila	Elías	0.504948	0.472352	0.169981	0.195301	0.194386	0.00339409	0.00365982	0.0955641	0.00338596	0.0277909	0
Huila	Garzón	15.0244	13.6273	5.05942	4.95247	5.72522	0.174612	0.17362	3.51453	0.521886	0.0780834	0.94979
Huila	Gigante	5.28777	4.81878	2.09975	1.08917	2.15034	0.0774965	0.0745317	2.1531	0.195961	0.0161968	0.134783
Huila	Guadalupe	3.66587	3.29656	1.41194	1.21346	1.55347	0.0315647	0.0340264	0.720631	0.104691	0.0507786	0.187465
Huila	Hobo	1.17675	1.03768	0.452679	0.285134	0.48228	0.00677666	0.00730624	0.400083	0.0171228	0.0124451	0.0243596
Huila	Íquira	2.99555	2.58312	0.854761	0.997802	0.838882	0	0	0.461803	0.0963825	0	0.0166798
Huila	Isnos	1.46804	1.35926	0.413955	0.545875	0.338005	0.0146743	0.0158204	0.197966	0.0925709	0.0315259	0.0226708
Huila	La Argentina	1.38309	1.22661	0.462613	0.420234	0.450456	0.0127614	0.0137554	0.210813	0.0672064	0	0.0221075
Huila	La Plata	10.9343	9.82726	1.81199	4.39593	1.97274	0	0	1.0767	0.353063	0.0519549	0.223255
Huila	Nátaga	1.65837	1.46884	0.476619	0.369117	0.471468	0	0	0.315877	0.0806577	0	0.0147324
Huila	Oporapa	0.992549	0.908948	0.285869	0.345407	0.285869	0.00452801	0.00488274	0.208301	0.0238981	0	0
Huila	Paicol	0.545498	0.50865	0.311646	0.0996848	0.292949	0	0	0.184303	0.00934843	0	0
Huila	Palermo	5.93019	5.32362	1.72451	1.51295	1.77428	0.024956	0.0268995	1.28614	0.210823	0.0325672	0.144558
Huila	Palestina	1.91138	1.78195	0.85429	0.575203	0.937302	0	0	0.876478	0.0990435	0.0342346	0.103775
Huila	Pital	1.9173	1.77472	0.835365	0.596433	0.876903	0.0292444	0.0181656	0.552021	0.0944346	0.0155321	0.053194
Huila	Pitalito	17.8489	16.3824	5.14208	7.39429	5.57438	0.118676	0.119178	4.65992	0.694884	0.0613123	0.596703
Huila	Rivera	6.33067	5.55862	2.12505	2.04032	2.42437	0.0505158	0.0544375	1.93826	0.111684	0.0522136	0.387144
Huila	Saladoblanco	0.839254	0.766546	0.389315	0.21516	0.348327	0.0112689	0.0121474	0.177232	0.0561517	0.0109213	0.00556059
Huila	San Agustín	0.490363	0.459911	0.204332	0.118163	0.209018	0	0	0.238393	0.00937038	0	0.00665665
Huila	Santa María	3.66234	3.27225	1.02152	1.1677	1.09287	0	0	0.495592	0.113006	0	0.101082
Huila	Suaza	3.88275	3.25621	1.61629	0.832759	1.65121	0	0	1.41605	0.12446	0.011414	0.0873753
Huila	Tarqui	2.02257	1.80223	1.0266	0.336369	1.02716	0	0	0.906729	0.0840919	0.00234535	0.0515867
Huila	Tesalia	1.32324	1.16701	0.538828	0.306021	0.527757	0	0	0.41175	0.0425901	0.00969264	0
Huila	Tello	3.49626	3.06083	1.50716	1.11225	1.59593	0.0555329	0.0598413	1.48261	0.181	0	0.166061
Huila	Teruel	3.79876	3.2929	1.56369	0.720938	1.51125	0.0183397	0.0197639	1.10606	0.0971637	0	0
Huila	Timaná	2.91302	2.70743	1.29236	1.13091	1.39205	0.0394343	0.0425079	1.4361	0.141177	0.013499	0.122333
Huila	Villavieja	3.40651	3.15119	1.25284	1.12055	1.31016	0	0	1.1543	0.0769337	0.0206557	0.0739367
Huila	Yaguará	1.40032	1.26851	0.581214	0.393267	0.579517	0.0240286	0.0259009	0.352439	0.0505003	0.00347228	0.0437558
La Guajira	Riohacha	6.23683	5.40858	3.47058	1.0003	3.71739	0.0149711	0.0161406	0.800284	0.188216	0.0255097	0.350265
La Guajira	Albania	1.06818	0.871319	0.670101	0.17086	0.693308	0	0	0.179094	0.0232075	0	0.0328431
La Guajira	Barrancas	3.42386	3.03268	2.07342	0.552414	2.13858	0.0353175	0.0380463	1.16581	0.142803	0.0325582	0.132641
La Guajira	Dibulla	0.496178	0.366302	0.257251	0.0605923	0.252845	0	0	0.0853205	0.00440574	0	0.0301403
La Guajira	Distracción	0.501012	0.474184	0.246732	0.0762652	0.254024	0	0	0.0875468	0.0361945	0.00729188	0.0256391
La Guajira	El Molino	1.88261	1.73727	1.07414	0.421088	1.08129	0	0	0.244205	0.125965	0	0.0891588
La Guajira	Fonseca	8.05511	7.25991	5.20856	1.35745	5.28046	0.0954934	0.0630927	1.76822	0.353797	0.0649745	0.304545
La Guajira	Hatonuevo	1.23276	1.11173	0.78945	0.201316	0.84626	0	0	0.292354	0.0145431	0.0226976	0.0498018
La Guajira	La Jagua del Pilar	0.41171	0.37473	0.319632	0.0735958	0.319632	0	0	0.177292	0.0257526	0	0
La Guajira	Maicao	1.44345	1.15894	0.72811	0.196331	0.778588	0.00776202	0.00836999	0.0739666	0.0259099	0.011613	0.0695307
La Guajira	Manaure	0	0	0	0	0	0	0	0	0	0	0
La Guajira	San Juan del Cesar	1.52082	1.46689	0.686095	0.373531	0.715291	0.0158423	0.0170742	0.144877	0.0729889	0	0.0413934
La Guajira	Uribia	0	0	0	0	0	0	0	0	0	0	0
La Guajira	Urumita	3.64968	3.46657	2.62883	0.590717	2.71082	0	0	1.39425	0.185129	0.0366506	0.179357
La Guajira	Villanueva	7.90491	7.34551	4.94101	2.28845	5.18827	0	0	4.17139	0.252852	0.0764723	0.241434
Magdalena	Santa Marta	36.9975	33.6509	15.7071	9.25567	18.0059	0.58386	0.589605	7.83576	1.97196	0.66731	3.90279
Magdalena	Algarrobo	3.43581	3.30298	2.06907	0.787849	2.18359	0	0	1.39676	0.234595	0	0.343055
Magdalena	Aracataca	0	0	0	0	0	0	0	0	0	0	0
Magdalena	Ariguaní	9.26333	8.53619	5.62059	1.18042	5.76282	0.0360132	0.0387824	5.16113	0.245035	0.0512114	0.428323
Magdalena	Cerro de San Antonio	4.07111	3.62772	2.89115	0.622633	3.01235	0	0	1.25088	0.0550414	0.0611385	0.195187
Magdalena	Chibolo	4.88802	4.707	3.79212	0.634721	3.94065	0.0369807	0	1.54853	0.372178	0.0129603	0.291842
Magdalena	Ciénaga	18.8509	16.6777	7.45902	4.43248	8.37861	0.0799268	0.0776321	6.3551	0.801688	0.109157	1.29648
Magdalena	Concordia	7.31759	7.15073	5.62231	0.314449	5.65111	0.221495	0.238439	6.58091	0.326682	0	0.0407059
Magdalena	El Banco	55.5444	51.2491	25.1763	15.9767	27.5249	0.822691	0.655382	9.80078	1.92233	0.281089	4.36928
Magdalena	El Piñón	7.68728	7.55598	2.04524	3.2392	2.28297	0	0	0.853751	0.240814	0.0229016	0.413708
Magdalena	El Retén	11.1295	10.7487	7.72679	2.67723	8.40852	0.0312339	0.033642	8.92459	0.493341	0.333942	0.665528
Magdalena	Fundación	5.34261	4.8859	1.82849	1.87738	1.97608	0.0764284	0.0823909	1.16175	0.219083	0.0704687	0.309959
Magdalena	Guamal	20.1456	19.1845	16.8305	4.12141	17.1697	0	0	16.697	0.683605	0	0.792041
Magdalena	Nueva Granada	4.56969	3.90701	2.19092	0.481886	2.30851	0.0818386	0.0881049	1.3585	0.462783	0.138094	0.160473
Magdalena	Pedraza	3.00626	2.98758	2.35353	0.465315	2.48389	0	0	1.6078	0.237966	0	0.184108
Magdalena	Pijiño del Carmen	3.0143	2.91655	2.1798	0.424577	2.26187	0.0396661	0	1.26554	0.0365851	0.052115	0.0423319
Magdalena	Pivijay	14.7844	14.3594	7.69722	4.30881	8.36068	0.0495099	0.0533344	4.35016	0.530659	0.131594	0.868128
Magdalena	Plato	38.1522	36.3476	29.2336	5.48783	30.9147	0.692841	0.681334	26.0412	1.84701	0.807694	1.90348
Magdalena	Puebloviejo	13.3367	12.4921	7.2543	2.28333	7.81595	0.281526	0.260519	4.95694	0.584475	0.0729078	0.760273
Magdalena	Remolino	3.89887	3.76976	1.62108	0.937607	1.86277	0	0	0.639204	0.0969235	0.0472693	0.336016
Magdalena	Sabanas de San Ángel	1.78489	1.69445	1.21698	0.363716	1.23944	0.05804	0.0625179	0.63023	0.107435	0	0.0318691
Magdalena	Salamina	4.03995	3.8564	1.67861	2.51549	1.73643	0	0	0.832109	0.123302	0.0402891	0.0904939
Magdalena	San Sebastián de Buenavista	12.4462	11.789	8.52564	1.18976	8.61852	0	0	4.97234	0.816594	0	0.521761
Magdalena	San Zenón	5.14558	4.87587	3.71057	0.833181	3.68575	0.0614922	0.0661523	2.17783	0.354325	0	0.0604332
Magdalena	Santa Ana	14.7986	13.9413	9.63311	1.84194	9.76929	0.329485	0.233311	9.00504	0.6148	0.342965	0.37286
Magdalena	Santa Bárbara de Pinto	5.43189	5.29727	4.19434	0.523011	4.43935	0.0767883	0.0825557	2.98579	0.255364	0	0.504234
Magdalena	Sitionuevo	13.0588	12.3666	5.38005	2.53256	5.85182	0	0	2.28197	0.552933	0.0773747	0.597411
Magdalena	Tenerife	7.50962	7.0452	6.04249	1.07003	6.22138	0	0	4.68621	0.178894	0	0.251865
Magdalena	Zapayán	2.85512	2.82605	2.55987	0.45589	2.60541	0.0308682	0.0332487	0.907968	0.0392147	0	0.131986
Magdalena	Zona Bananera	34.5758	30.3597	19.786	5.81881	21.0039	0.376879	0.349556	11.2514	1.52966	0.41587	2.11835
Meta	Villavicencio	295.961	270.487	110.799	85.0615	124.691	3.26478	3.30526	71.6124	13.5672	2.04181	19.9391
Meta	Acacías	42.9229	37.7443	20.8875	9.10624	23.1296	0.244246	0.164595	19.2144	1.35206	0.529794	3.07655
Meta	Barranca de Upía	2.98774	2.67981	1.21895	0.545556	1.06329	0	0	0.547237	0.0606159	0	0.139033
Meta	Cabuyaro	2.38051	2.1813	1.18614	0.65307	1.18614	0	0	1.02812	0	0	0
Meta	Castilla la Nueva	5.20304	4.69286	2.93259	1.25839	3.173	0	0	1.71219	0.160389	0	0.339353
Meta	Cubarral	5.1271	4.61271	2.5714	1.83601	2.36575	0	0	1.81073	0.12433	0.173072	0.263409
Meta	Cumaral	11.0487	10.1325	5.10718	2.43841	5.35639	0.130391	0.140434	3.00988	0.629847	0.0499625	0.484574
Meta	El Calvario	0.517371	0.469407	0.230159	0.0976683	0.255403	0.0246241	0	0.122249	0	0	0.0357097
Meta	El Castillo	5.84637	5.38835	3.85838	1.82342	4.08331	0	0	2.7168	0.159494	0.0325914	0.377034
Meta	El Dorado	2.53694	2.34342	1.52062	0.856969	1.79976	0	0	0.649559	0.0737411	0.156498	0.271317
Meta	Fuente de Oro	8.45768	7.37452	4.04023	2.68079	4.58801	0.0505267	0	2.82945	0.283212	0	0.812031
Meta	Granada	55.4665	49.5712	28.2168	17.2317	30.838	0.208421	0.224382	21.0838	2.39952	0.388952	4.3447
Meta	Guamal	8.85278	7.96919	4.75371	2.04528	5.14532	0.0281185	0.0302903	3.92866	0.507045	0.0447136	0.543275
Meta	Mapiripán	3.17525	2.58879	1.49704	0.781056	1.71702	0	0	0.613085	0.164452	0	0.309684
Meta	Mesetas	6.4576	5.5698	3.84037	1.97851	3.86512	0.0338882	0.0364971	1.97761	0.295418	0.027998	0.0771347
Meta	La Macarena	6.23788	4.42182	2.41847	1.16101	2.71088	0.26292	0.282937	2.56126	0.0799322	0.0854484	0.341345
Meta	Uribe	3.98559	3.14855	2.01449	0.909956	2.29956	0	0	1.43033	0.255539	0.0605055	0.317188
Meta	Lejanías	7.37187	6.49967	5.01177	1.42848	5.20149	0.0417165	0.0449139	5.23716	0.295167	0.0877657	0.143954
Meta	Puerto Concordia	7.14578	5.541	3.2467	1.34505	3.5623	0	0	2.1882	0.243613	0.0615777	0.420761
Meta	Puerto Gaitán	9.56774	8.01042	4.40247	1.88635	4.78717	0.0273836	0.0294995	2.38268	0.274718	0.0880946	0.500067
Meta	Puerto López	14.7677	12.8417	5.4135	3.24921	5.73092	0.108024	0.0626487	3.48299	0.626643	0	0.57848
Meta	Puerto Lleras	6.42965	5.41993	3.14198	1.69998	3.19416	0.0412711	0.0444352	2.22101	0.333113	0.113954	0.281814
Meta	Puerto Rico	10.8171	8.82037	3.90294	3.21175	4.36985	0	0	2.08129	0.587588	0	0.655257
Meta	Restrepo	8.80716	7.85627	4.15291	1.80441	4.46828	0.0742221	0.0799248	3.51404	0.237531	0	0.490052
Meta	San Carlos de Guaroa	4.6087	3.87603	1.96462	0.893805	1.98873	0	0	1.22706	0.284042	0	0.0789159
Meta	San Juan de Arama	6.20735	5.55382	3.98862	1.60817	4.11805	0	0	3.2604	0.153996	0	0.182373
Meta	San Juanito	0.74865	0.666831	0.322699	0.262244	0.227197	0	0	0.160542	0	0	0
Meta	San Martín	16.3812	14.6776	8.97419	4.40519	9.58287	0.0872546	0.0939294	7.26786	0.515601	0.100815	1.05147
Meta	Vistahermosa	15.5157	12.9549	9.31795	3.77506	9.82248	0.0611294	0.065763	7.88125	0.330443	0.16241	0.659163
Nariño	Pasto	0	0	0	0	0	0	0	0	0	0	0
Nariño	Albán	0	0	0	0	0	0	0	0	0	0	0
Nariño	Aldana	0	0	0	0	0	0	0	0	0	0	0
Nariño	Ancuya	0	0	0	0	0	0	0	0	0	0	0
Nariño	Arboleda	0	0	0	0	0	0	0	0	0	0	0
Nariño	Barbacoas	0	0	0	0	0	0	0	0	0	0	0
Nariño	Belén	0	0	0	0	0	0	0	0	0	0	0
Nariño	Buesaco	0	0	0	0	0	0	0	0	0	0	0
Nariño	Colón	0	0	0	0	0	0	0	0	0	0	0
Nariño	Consacá	0	0	0	0	0	0	0	0	0	0	0
Nariño	Contadero	0	0	0	0	0	0	0	0	0	0	0
Nariño	Córdoba	0.0865312	0.0842237	0.035976	0.0257154	0.0375402	0	0	0.0422527	0.00156418	0	0.00222382
Nariño	Cuaspud Carlosama	0	0	0	0	0	0	0	0	0	0	0
Nariño	Cumbal	0	0	0	0	0	0	0	0	0	0	0
Nariño	Cumbitara	0	0	0	0	0	0	0	0	0	0	0
Nariño	Chachagüí	0	0	0	0	0	0	0	0	0	0	0
Nariño	El Charco	0	0	0	0	0	0	0	0	0	0	0
Nariño	El Peñol	0	0	0	0	0	0	0	0	0	0	0
Nariño	El Rosario	0	0	0	0	0	0	0	0	0	0	0
Nariño	El Tablón de Gómez	0	0	0	0	0	0	0	0	0	0	0
Nariño	El Tambo	0	0	0	0	0	0	0	0	0	0	0
Nariño	Funes	0	0	0	0	0	0	0	0	0	0	0
Nariño	Guachucal	0	0	0	0	0	0	0	0	0	0	0
Nariño	Guaitarilla	0	0	0	0	0	0	0	0	0	0	0
Nariño	Gualmatán	0	0	0	0	0	0	0	0	0	0	0
Nariño	Iles	0	0	0	0	0	0	0	0	0	0	0
Nariño	Imués	0	0	0	0	0	0	0	0	0	0	0
Nariño	Ipiales	20.0238	17.7671	5.20185	5.88238	5.42726	0.0379006	0.0408598	2.96921	0.354866	0.0400066	0.315129
Nariño	La Cruz	0	0	0	0	0	0	0	0	0	0	0
Nariño	La Florida	0	0	0	0	0	0	0	0	0	0	0
Nariño	La Llanada	0	0	0	0	0	0	0	0	0	0	0
Nariño	La Tola	0	0	0	0	0	0	0	0	0	0	0
Nariño	La Unión	0	0	0	0	0	0	0	0	0	0	0
Nariño	Leiva	0	0	0	0	0	0	0	0	0	0	0
Nariño	Linares	0	0	0	0	0	0	0	0	0	0	0
Nariño	Los Andes	0	0	0	0	0	0	0	0	0	0	0
Nariño	Magüí	0	0	0	0	0	0	0	0	0	0	0
Nariño	Mallama	0	0	0	0	0	0	0	0	0	0	0
Nariño	Mosquera	0	0	0	0	0	0	0	0	0	0	0
Nariño	Nariño	0	0	0	0	0	0	0	0	0	0	0
Nariño	Olaya Herrera	0	0	0	0	0	0	0	0	0	0	0
Nariño	Ospina	0	0	0	0	0	0	0	0	0	0	0
Nariño	Francisco Pizarro	0	0	0	0	0	0	0	0	0	0	0
Nariño	Policarpa	0	0	0	0	0	0	0	0	0	0	0
Nariño	Potosí	0.209861	0.205823	0.120333	0.0349751	0.102103	0	0	0.0492385	0.00364594	0	0.00518123
Nariño	Providencia	0	0	0	0	0	0	0	0	0	0	0
Nariño	Puerres	0.0330805	0.0315419	0.0208611	0.00476324	0.0198181	0	0	0.0163141	0	0	0
Nariño	Pupiales	0	0	0	0	0	0	0	0	0	0	0
Nariño	Ricaurte	0	0	0	0	0	0	0	0	0	0	0
Nariño	Roberto Payán	0	0	0	0	0	0	0	0	0	0	0
Nariño	Samaniego	0	0	0	0	0	0	0	0	0	0	0
Nariño	Sandoná	0	0	0	0	0	0	0	0	0	0	0
Nariño	San Bernardo	0	0	0	0	0	0	0	0	0	0	0
Nariño	San Lorenzo	0	0	0	0	0	0	0	0	0	0	0
Nariño	San Pablo	0	0	0	0	0	0	0	0	0	0	0
Nariño	San Pedro de Cartago	0	0	0	0	0	0	0	0	0	0	0
Nariño	Santa Bárbara	0	0	0	0	0	0	0	0	0	0	0
Nariño	Santacruz	0	0	0	0	0	0	0	0	0	0	0
Nariño	Sapuyes	0	0	0	0	0	0	0	0	0	0	0
Nariño	Taminango	0	0	0	0	0	0	0	0	0	0	0
Nariño	Tangua	0	0	0	0	0	0	0	0	0	0	0
Nariño	San Andrés de Tumaco	0	0	0	0	0	0	0	0	0	0	0
Nariño	Túquerres	0	0	0	0	0	0	0	0	0	0	0
Nariño	Yacuanquer	0	0	0	0	0	0	0	0	0	0	0
Norte de Santander	San José de Cúcuta	1526.88	1377.94	421.873	388.454	487.506	9.3844	9.20058	215.666	37.8796	12.2226	90.1643
Norte de Santander	Ábrego	27.9868	25.2809	14.2786	5.85807	14.6155	0.116648	0.125501	11.3975	0.707475	0.112651	0.478979
Norte de Santander	Arboledas	14.3256	13.1848	6.56191	2.32294	7.03077	0.162485	0.174633	4.78914	0.456298	0.0793296	0.734814
Norte de Santander	Bochalema	11.0295	10.4306	4.31771	1.88034	4.7157	0	0	2.34815	0.230654	0.145739	0.54433
Norte de Santander	Bucarasica	2.60396	1.91019	0.836447	0.548092	0.889268	0	0	0.539667	0.052821	0	0.0742753
Norte de Santander	Cácota	4.8823	4.62113	2.06048	1.33458	2.42602	0	0	2.40745	0.158174	0.138954	0.316902
Norte de Santander	Cáchira	11.1757	10.3637	5.73766	1.87047	5.65509	0	0	2.60291	0.202938	0.0785885	0.0813147
Norte de Santander	Chinácota	27.5385	25.783	9.83775	4.66319	10.6369	0	0	4.00541	1.01138	0.150313	0.906341
Norte de Santander	Chitagá	15.9657	14.3699	7.95669	3.32263	8.45516	0	0	6.79633	0.329785	0.414097	0.312458
Norte de Santander	Convención	12.0987	9.59496	4.02252	3.18107	4.35398	0	0	2.22218	0.751359	0.125813	0.346098
Norte de Santander	Cucutilla	12.2183	11.2335	5.84218	2.67923	6.43126	0	0	5.14675	0.650014	0.393489	0.503363
Norte de Santander	Durania	6.25504	5.87709	3.06235	1.21598	3.10723	0	0	1.62458	0	0.0448801	0
Norte de Santander	El Carmen	10.1501	8.62354	5.48557	2.0448	5.75749	0.110444	0.0607152	3.56139	0.254616	0.189024	0.259363
Norte de Santander	El Tarra	10.6972	8.25808	6.20365	1.84649	6.27152	0	0	3.71778	0.150088	0	0.182791
Norte de Santander	El Zulia	34.2769	29.1414	14.6907	7.72675	16.0281	0.42742	0.459335	7.30804	0.877519	0.555183	1.76468
Norte de Santander	Gramalote	5.65383	5.37438	2.73259	1.1208	2.81836	0	0	0.77308	0.300855	0.0428845	0.0604332
Norte de Santander	Hacarí	3.77754	2.83071	1.26069	0.862293	1.43888	0.046483	0	0.208018	0.130797	0.0587333	0.167545
Norte de Santander	Herrán
Norte de Santander	Labateca	10.506	9.48173	5.94811	1.30613	6.12642	0.189306	0.0975688	2.43469	0.631458	0.0839299	0.220776
Norte de Santander	La Esperanza	7.91003	6.03815	2.40035	0.979486	2.49237	0	0	1.09393	0	0	0.128281
Norte de Santander	La Playa	6.11373	5.27465	2.67673	1.74243	2.70251	0	0	1.09852	0.264579	0	0.0879135
Norte de Santander	Los Patios	94.8039	84.0735	30.0748	19.4955	32.1492	1.08155	0.793197	14.9901	2.24796	1.15381	4.30132
Norte de Santander	Lourdes	3.10218	2.71865	1.00461	0.706576	1.14258	0	0	0.373249	0.176003	0.137976	0
Norte de Santander	Mutiscua	5.91826	5.3641	2.95809	1.30244	3.47886	0	0	2.53082	0.172155	0.669941	0.126338
Norte de Santander	Ocaña	150.196	135.085	46.3578	43.2661	51.0018	0.957537	0.901939	15.227	4.95142	2.9956	4.98023
Norte de Santander	Pamplona	87.6276	81.0472	41.3964	17.9116	47.1334	0.90283	0.970047	27.063	3.35235	1.60176	6.50352
Norte de Santander	Pamplonita	8.14077	7.57621	4.29401	1.37453	4.7683	0	0	4.24338	0.167856	0.139766	0.468829
Norte de Santander	Puerto Santander	20.0282	18.2425	6.73139	3.90209	6.72843	0	0	1.77753	0.32722	0	0.63763
Norte de Santander	Ragonvalia	9.27256	8.78644	5.7043	1.40636	5.61371	0.101051	0.108531	2.18905	0.236129	0	0.242242
Norte de Santander	Salazar	9.98719	9.35798	5.58595	1.48819	5.78642	0	0	2.40357	0.339094	0.051832	0.208029
Norte de Santander	San Calixto	3.96753	3.14315	0.540826	1.49111	0.766518	0.0866745	0.0931463	0.078388	0	0.0610223	0.231422
Norte de Santander	San Cayetano	6.25815	5.51712	2.79276	0.855585	2.84558	0	0	1.01386	0.0428845	0	0.0742753
Norte de Santander	Santiago	2.54965	2.20537	1.89282	0.204486	1.8326	0	0	0.203719	0.112016	0	0.0953286
Norte de Santander	Sardinata	22.0025	18.3755	11.0616	4.22328	10.9754	0.0846964	0.091028	4.83254	0.39963	0.201488	0.171772
Norte de Santander	Silos	6.31945	5.64162	3.3997	1.40915	3.74872	0	0	2.14983	0.234844	0	0.555713
Norte de Santander	Teorama	6.96484	5.23373	2.62864	1.0431	2.5125	0.0771367	0.082929	0.875413	0.0388808	0	0.12014
Norte de Santander	Tibú	60.287	45.8069	21.5882	9.16717	22.6618	0.377202	0.300464	7.55975	1.09251	0.127642	1.53626
Norte de Santander	Toledo	25.6944	24.0239	14.0808	3.03518	14.4658	0	0	5.60074	0.435589	0.0812051	0.424943
Norte de Santander	Villa Caro	5.08853	4.57529	3.14652	0.725836	3.31198	0	0	1.14509	0.248064	0.0603694	0.147663
Norte de Santander	Villa del Rosario
Quindio	Armenia	58.956	51.9885	23.3131	16.2716	25.9748	0.516425	0.497208	14.8384	2.1843	0.829257	3.32731
Quindio	Buenavista	0.612101	0.511303	0.285221	0.144415	0.328575	0	0	0.105331	0.0310256	0.0216772	0.0306875
Quindio	Calarcá	41.1583	37.727	20.9037	8.72003	23.8938	0.635701	0.625577	19.5727	1.64416	1.99934	1.81339
Quindio	Circasia	15.3958	14.0879	7.51427	3.32172	7.8947	0.190827	0.180049	4.39089	0.626464	0.237556	0.428875
Quindio	Córdoba	4.92353	4.54126	2.70595	1.09406	2.86669	0.080679	0.0868677	1.42387	0.315598	0.107618	0.0750913
Quindio	Filandia	5.77351	5.42202	2.89893	0.907712	3.16537	0.0944493	0.101701	2.17704	0.27682	0.171638	0.183318
Quindio	Génova	9.43368	8.55922	4.06779	1.95227	3.98641	0.207916	0.223705	1.72791	0.214131	0.420795	0.196162
Quindio	La Tebaida	3.0539	2.64529	1.56248	0.624139	1.73793	0.0292495	0.0315255	0.73157	0.161479	0.171188	0.0772282
Quindio	Montenegro	3.87272	3.45667	1.61791	1.07177	1.77817	0.0604261	0.0493698	1.11831	0.11769	0.088878	0.150408
Quindio	Pijao	6.39966	5.93852	3.3424	1.33899	3.63296	0	0	1.42074	0.162413	0.136899	0.217031
Quindio	Quimbaya	5.15045	4.66195	2.62383	1.04392	2.84459	0.044984	0.0291182	1.44506	0.24258	0.0529519	0.276226
Quindio	Salento	6.63643	6.29492	3.32693	1.6243	3.73642	0	0	1.52982	0.314888	0.095046	0.598445
Risaralda	Pereira	137.132	123.185	60.6766	29.6441	65.8948	2.48512	2.30659	28.1847	5.99915	2.40623	5.79497
Risaralda	Apía	14.2132	12.7728	4.17603	1.95467	4.42748	0.117398	0.0956951	3.48622	0.464545	0.195662	0.17822
Risaralda	Balboa	2.937	2.70201	1.34408	0.554768	1.40418	0	0	0.387298	0.153281	0.0228279	0.0587492
Risaralda	Belén de Umbría	19.207	17.5199	11.6208	2.83828	11.869	0.0325968	0.0351309	4.43769	0.642495	0.21357	0.284673
Risaralda	Dosquebradas	104.662	96.1689	47.537	23.4159	50.873	1.37247	1.375	16.4472	3.8874	1.27391	4.22399
Risaralda	Guática	12.4654	11.797	9.74282	2.04184	10.0106	0.141091	0.151847	4.00363	0.420751	0.0755523	0.407236
Risaralda	La Celia	7.68498	6.8639	4.78506	1.22807	4.90073	0.0273836	0	2.88368	0.344399	0.0651827	0.166865
Risaralda	La Virginia	5.54449	4.97067	3.44389	0.64393	3.60935	0.0617409	0.0543867	0.491666	0.139978	0.0621019	0.234743
Risaralda	Marsella	3.99818	3.64908	2.27819	0.673052	2.27708	0.0559857	0.06032	0.716424	0.146876	0.0506502	0.105306
Risaralda	Mistrató	10.4566	8.87155	5.97454	1.14352	6.09034	0.106343	0.114425	2.30497	0.332898	0.0891083	0.177125
Risaralda	Pueblo Rico	8.65024	7.7022	5.61527	1.24539	5.7641	0.12209	0.131452	2.80627	0.0680418	0.0785923	0.104995
Risaralda	Quinchía	28.7456	26.2649	15.9024	5.87346	16.6258	0.137277	0.147774	4.63109	1.26548	0.300234	0.879941
Risaralda	Santa Rosa de Cabal	58.7321	53.7834	26.105	11.3242	27.7406	0.292552	0.314993	9.51817	1.82811	0.244836	2.17021
Risaralda	Santuario	15.4753	13.9222	9.67303	2.67406	10.1082	0.351551	0.378207	9.49553	0.700292	0.177306	0.539574
Santander	Bucaramanga	827.201	751.161	246.752	209.534	275.817	2.42293	2.14742	182.125	27.0427	3.69302	43.009
Santander	Aguada	1.64612	1.58967	0.452344	0.377291	0.465721	0.0268323	0.0289062	0.201542	0.072093	0	0.0292478
Santander	Albania	3.28576	2.83287	1.6363	0.728669	1.75958	0.0123888	0.013354	1.11836	0.138846	0	0.213459
Santander	Aratoca	4.0554	3.71429	2.11727	0.54743	2.2038	0.0361618	0.0389422	0.940711	0.030823	0.030823	0.146199
Santander	Barbosa	8.10228	7.28404	4.26073	1.56973	4.34962	0	0	1.5001	0.167562	0.0455673	0.162654
Santander	Barichara	2.14369	2.06869	1.1061	0.299138	1.18272	0	0	0.297962	0.081863	0.0186095	0.0984384
Santander	Barrancabermeja	507.615	456.988	206.407	135.02	215.614	2.17688	2.07732	145.076	11.474	2.84444	23.6872
Santander	Betulia	5.83435	5.37553	3.27562	0.926581	3.27562	0.0607825	0.0653907	2.06485	0.245192	0	0.0964464
Santander	Bolívar	14.1732	13.0435	6.39901	2.50918	6.57736	0.061256	0	2.42057	0.449483	0	0.250424
Santander	Cabrera	0.482941	0.472195	0.266705	0.0474233	0.266705	0	0	0.166388	0	0	0
Santander	California	1.27819	1.23527	0.494368	0.119976	0.494368	0	0	0.110639	0.0577505	0	0
Santander	Capitanejo	5.21342	4.87889	3.24487	1.03205	3.32375	0.117729	0.081382	3.02319	0.224693	0	0.178313
Santander	Carcasí	3.93044	3.59239	1.62722	0.690411	1.27777	0	0	0.705534	0	0	0
Santander	Cepitá	0.778525	0.596707	0.181089	0.12906	0.195593	0	0	0.0477985	0.030823	0.0145042	0
Santander	Cerrito	7.08229	6.43665	1.94992	1.77493	2.12593	0.0780085	0.0838633	1.27241	0.121795	0.0720632	0.146174
Santander	Charalá	7.82067	7.09689	3.42931	1.27924	3.50058	0	0	1.96246	0.365856	0.0201445	0.0723816
Santander	Charta	4.05887	3.41222	1.67311	0.888959	1.95742	0	0	1.37837	0.0829734	0.053809	0.439686
Santander	Chimá	1.60995	1.47006	0.436191	0.346868	0.479575	0.0350689	0.0377669	0.326102	0.0519498	0.0433838	0
Santander	Chipatá	2.86138	2.73559	1.96393	0.307142	1.94653	0	0	1.32683	0.0475323	0.023717	0.0147324
Santander	Cimitarra	46.5198	38.7321	11.5377	6.63641	12.0543	0	0	3.66521	0.884785	0.14948	0.645827
Santander	Concepción	8.75583	7.89715	1.81705	2.4868	2.00275	0	0	0.501241	0.291051	0.0610223	0.389204
Santander	Confines	0.849326	0.775208	0.485912	0.121909	0.525178	0	0	0.0955401	0.0815874	0	0.0556118
Santander	Contratación	4.03122	3.79614	1.68363	0.709516	1.76065	0	0	0.742021	0.0853715	0	0.146646
Santander	Coromoro	3.86973	3.40628	1.58207	0.574052	1.68659	0	0	0.550677	0.0364705	0.0368726	0.117727
Santander	Curití	6.50788	6.08088	3.35583	1.36578	3.54358	0	0	1.37563	0.395598	0.10136	0.155672
Santander	El Carmen de Chucurí	12.2553	10.8692	6.46377	1.79769	7.00412	0	0	3.02238	0.562162	0.0695983	0.748901
Santander	El Guacamayo	1.05451	0.711103	0.457897	0.0857022	0.426063	0	0	0.0757082	0.0267688	0	0
Santander	El Peñón	3.83999	3.1947	0.941941	0.541979	0.941941	0	0	0.230837	0.0597151	0	0
Santander	El Playón	16.8468	14.8185	8.13418	2.81939	8.77697	0	0	6.05765	0.292551	0.0466229	0.915713
Santander	Encino	1.02741	0.87211	0.559531	0.162724	0.613739	0	0	0.0929835	0.029811	0	0.0766454
Santander	Enciso	3.65722	3.38459	0.917918	1.14403	0.873166	0	0	0.507219	0.050842	0.050842	0
Santander	Florián	3.62618	3.42208	2.29578	0.573724	2.30643	0	0	1.31495	0.257887	0.0206557	0.0506208
Santander	Floridablanca	300.058	279.03	100.025	77.0264	107.967	0.83805	0.660024	69.4185	6.38213	0.802863	11.9573
Santander	Galán	3.6145	3.46937	1.87659	0.650255	1.9699	0	0	0.60263	0.179014	0.0458764	0.067121
Santander	Gámbita	1.96597	1.81997	1.09458	0.346475	1.13035	0	0	0.626412	0.134096	0.00541202	0.0429684
Santander	Girón	153.539	138.539	47.7697	34.1692	52.1339	0.347211	0.305236	35.2965	3.62087	0.70038	6.20111
Santander	Guaca	5.7344	5.22966	1.50735	1.09934	1.89268	0	0	0.0939849	0.150962	0	0.541459
Santander	Guadalupe	1.71213	1.53242	0.91856	0.208957	0.943468	0.0290356	0.031277	0.581428	0.168214	0.0145042	0.0616932
Santander	Guapotá	0.303681	0.292927	0.0914892	0.0700973	0.0977313	0	0	0.026597	0.0311452	0	0.00886567
Santander	Guavatá	2.53002	2.41862	1.33694	0.311541	1.32783	0	0	0.84673	0.112648	0.0247353	0.0349938
Santander	Güepsa	1.16082	1.00322	0.698066	0.189912	0.678338	0	0	0.344127	0.0867653	0	0
Santander	Hato	0.854907	0.806029	0.346525	0.251394	0.34245	0	0	0.172094	0.0464391	0	0.0306875
Santander	Jesús María	2.42394	2.25114	1.20691	0.334037	1.23773	0	0	0.355999	0.0376748	0.030823	0
Santander	Jordán	0.653744	0.554946	0.231087	0.0260248	0.231087	0.0370712	0.0399201	0.123297	0	0	0
Santander	La Belleza	4.97318	4.55937	2.61787	0.900841	2.84438	0	0	0.967051	0.231813	0	0.318916
Santander	Landázuri	16.6736	15.4264	5.70322	3.56863	6.37655	0	0	3.75815	0.452206	0.0704475	0.942221
Santander	La Paz	3.7955	3.29409	1.6831	0.506067	1.77798	0	0	1.14673	0.0692058	0	0.133954
Santander	Lebrija	36.2116	31.5464	15.2113	6.46888	15.6593	0.24517	0.186928	13.7416	1.12614	0	1.13284
Santander	Los Santos	5.73629	4.95597	2.60971	0.866519	2.67599	0	0	1.78024	0.222235	0	0.182256
Santander	Macaravita	2.46425	2.3015	1.36976	0.499441	1.46743	0	0	0.924348	0.0557818	0	0.137426
Santander	Málaga	27.3004	25.1578	8.26993	7.59057	9.17672	0.0540174	0.0581287	4.84563	0.579231	0	1.43219
Santander	Matanza	7.08915	6.30986	2.29492	1.47576	2.64547	0	0	0.915966	0.254791	0.0513371	0.418716
Santander	Mogotes	7.43441	6.87002	3.13644	1.01388	3.27181	0.0253611	0.0273229	2.08882	0.0897523	0	0.227593
Santander	Molagavita	3.23593	2.95036	1.96989	0.341412	1.96483	0.0399773	0.0430445	0.660172	0.132348	0	0.0378541
Santander	Ocamonte	2.0395	1.79922	0.749791	0.383269	0.749791	0	0	0.322308	0.0785228	0	0
Santander	Oiba	3.90724	3.50814	1.61279	0.406903	1.64865	0	0	0.421809	0.226397	0.0273104	0.119675
Santander	Onzaga	5.7308	5.25155	2.9673	0.793883	3.05943	0.0246241	0.0265296	1.11558	0.109536	0	0.12974
Santander	Palmar	0.260488	0.230623	0.137962	0.0123139	0.137962	0	0	0.051606	0.0134752	0	0
Santander	Palmas del Socorro	1.07003	1.04631	0.404175	0.240027	0.389821	0.0201925	0.021759	0.10855	0.0454298	0	0.0176964
Santander	Páramo	1.35841	1.23783	0.659955	0.181338	0.706454	0	0	0.349527	0.0713541	0	0.0658548
Santander	Piedecuesta	129.342	117.693	46.1496	29.7495	48.9138	0.257011	0.276585	36.4609	3.76492	0.919685	5.58336
Santander	Pinchote	1.70637	1.58869	0.997791	0.158525	1.02151	0	0	0.592543	0.0660478	0	0.0335605
Santander	Puente Nacional	8.63023	8.16542	3.45095	2.76048	3.6869	0.0356155	0.0383547	1.89354	0.305437	0.0537736	0.313509
Santander	Puerto Parra	9.38805	7.49851	3.06873	1.77283	3.37302	0	0	1.58812	0.220356	0	0.423223
Santander	Puerto Wilches	42.1266	35.8198	12.4321	7.5593	13.4015	0	0	10.0617	0.539367	0.207758	1.52809
Santander	Rionegro	35.4988	31.0445	11.9044	6.10883	13.2698	0.383055	0.411489	7.1082	0.782141	0.179507	1.88644
Santander	Sabana de Torres	44.2888	37.4544	20.974	5.96479	21.5237	0.202715	0.217713	9.75334	0.550968	0.100821	0.918892
Santander	San Andrés	10.5176	9.50958	5.95217	2.16652	6.19361	0	0	4.77047	0.432815	0.109541	0.236397
Santander	San Benito	0.621997	0.607429	0.288416	0.193358	0.22979	0	0	0.13222	0.0371666	0.011414	0.022017
Santander	San Gil	21.9988	20.6704	11.8234	3.8518	12.414	0.040385	0.0435179	6.43597	0.635072	0.140473	0.699153
Santander	San Joaquín	2.058	1.80006	1.27025	0.220952	1.27025	0	0	0.402426	0.0934252	0	0
Santander	San José de Miranda	5.00322	4.28957	1.65613	1.14406	1.74487	0	0	1.52189	0.163449	0	0.125004
Santander	San Miguel	2.00987	1.92642	1.12052	0.439828	1.12052	0	0	1.12572	0.161354	0	0
Santander	San Vicente de Chucurí	46.4863	42.7957	19.3938	11.8605	20.9483	0.351373	0.0946966	14.8487	1.72705	0.152276	2.52756
Santander	Santa Bárbara	1.144	0.960605	0.415839	0.242973	0.415839	0	0	0.439357	0	0	0
Santander	Santa Helena del Opón	2.66669	2.13424	0.584466	0.262604	0.502489	0	0	0.249254	0.0408847	0.0408847	0
Santander	Simacota	12.1208	11.1353	4.6423	3.21198	5.25293	0	0	2.3787	0.497077	0.183081	0.596764
Santander	Socorro	10.2578	9.58074	4.41483	1.90043	4.66152	0.0359333	0.0169649	1.73111	0.631823	0.16464	0.500918
Santander	Suaita	4.0014	3.689	1.83405	0.968952	2.05363	0	0	0.65996	0.194789	0.0640969	0.338786
Santander	Sucre	5.66672	5.20052	3.27349	0.709274	2.92382	0	0	1.80227	0.281183	0	0.0906169
Santander	Suratá	4.06521	3.2632	1.04501	0.649948	1.10522	0	0	0.351229	0.055289	0	0.0845229
Santander	Tona	5.4185	4.64524	1.92433	0.752514	2.0025	0.0502577	0.0540911	1.22851	0	0	0.207319
Santander	Valle de San José	2.51552	2.2828	1.34291	0.222008	1.30366	0	0	0.765278	0.0866822	0	0.0584934
Santander	Vélez	12.5884	11.547	2.78423	2.37608	2.79766	0.0388887	0.0418742	1.25615	0.293828	0.0371505	0.132474
Santander	Vetas	2.2188	1.77124	0.968472	0.332963	0.960791	0	0	0.676388	0	0	0.10667
Santander	Villanueva	4.7795	4.52627	2.57667	0.759034	2.659	0	0	1.60486	0.226622	0	0.151391
Santander	Zapatoca	7.67587	7.14388	3.20875	1.27396	3.33979	0.063564	0.0684633	0.685337	0.309915	0.035867	0.26445
Sucre	Sincelejo	324.039	308.004	132.165	98.7142	142.809	1.86549	1.86032	54.9248	15.7225	2.62941	19.0467
Sucre	Buenavista	11.0057	10.6461	7.6563	1.76392	7.6151	0.0518708	0.0558236	3.14633	0.687165	0.0567667	0.562324
Sucre	Caimito	13.313	12.3611	6.66242	1.56362	7.1516	0.106384	0.114233	3.73186	0.699535	0.153906	0.468125
Sucre	Coloso	6.47715	6.11752	3.62476	1.33799	3.81131	0.117622	0.126547	2.24462	0.17802	0.200327	0.394369
Sucre	Corozal	84.1493	80.2906	44.2108	18.6258	46.5433	0.727981	0.705469	26.0963	4.00469	0.91346	4.66877
Sucre	Coveñas	9.88209	8.79353	5.39242	1.86276	5.32106	0	0	2.12727	0.394213	0.0562744	0.27328
Sucre	Chalán	3.64662	3.60813	2.04669	0.643897	2.09656	0.0561591	0	2.38087	0.0986166	0	0.228283
Sucre	El Roble	9.22224	8.81277	4.74505	1.75729	5.02813	0.0890861	0.0957283	2.4377	0.212451	0	0.435228
Sucre	Galeras	19.1532	18.3045	12.6845	3.03514	13.0166	0.26534	0.285371	10.637	1.22255	0.256323	0.545915
Sucre	Guaranda	24.9445	23.0354	14.7713	3.45693	15.5494	0.143322	0.153654	4.6969	1.50728	0.13277	1.62572
Sucre	La Unión	15.5249	15.0418	9.69201	2.94557	10.1376	0	0	6.96606	0.313301	0.316988	0.644644
Sucre	Los Palmitos	18.9398	17.806	11.8003	3.56926	12.263	0.137816	0.148215	10.3872	0.653879	0.165616	0.922776
Sucre	Majagual	40.0006	37.7673	26.0462	5.86228	26.8293	0.101051	0.108531	26.2513	1.50549	0.42678	1.18569
Sucre	Morroa	12.2674	11.7719	7.49999	2.40142	7.50678	0.227651	0.244933	6.01417	0.753176	0.0438828	0.701871
Sucre	Ovejas	15.4506	14.9564	10.4217	3.04682	10.6381	0.0363442	0.0391383	9.98534	0.471409	0.143241	0.50707
Sucre	Palmito	8.68232	8.30711	5.71341	1.30892	5.77292	0.0609602	0.0655814	3.97136	0.49085	0.0388808	0.414255
Sucre	Sampués	42.2268	40.0401	27.2434	8.49554	27.1397	0	0	20.4284	1.74582	0.431409	1.05217
Sucre	San Benito Abad	25.423	24.5656	13.9985	5.01735	14.0713	0.0764555	0.0821991	9.12284	1.25303	0.214397	0.762971
Sucre	San Juan de Betulia	12.5159	11.906	7.69403	2.16143	7.95984	0.135693	0.145938	6.37384	0.749354	0.346192	0.39025
Sucre	San Marcos	63.1746	57.1526	15.0823	12.3188	16.656	0.409499	0.34814	5.04124	3.85812	0.72913	1.61324
Sucre	San Onofre	28.1137	25.4814	16.9111	5.8761	17.0903	0.0503179	0.0541558	9.59153	1.12847	0.197505	0.576358
Sucre	San Pedro	19.2644	18.9521	15.3942	2.53373	15.6368	0.21439	0.230705	12.2197	1.34153	0.0587333	0.624557
Sucre	San Luis de Sincé	37.634	36.5131	26.2132	7.4727	27.8895	0.118318	0	22.3225	1.7672	0.503167	2.00982
Sucre	Sucre	34.0739	32.6103	22.6135	5.94553	23.2282	0.370585	0.398144	16.2886	3.0012	0.536341	2.28133
Sucre	Santiago de Tolú	25.7871	23.8632	14.3028	6.45933	14.7657	0.214796	0.231131	12.489	1.14049	0.180115	1.20537
Sucre	Tolú Viejo	21.6074	20.8475	12.1531	4.98949	13.36	0.12238	0.13165	7.59867	1.25225	0.328618	1.55441
Tolima	Ibagué	330.339	309.972	122.501	130.866	135.182	2.56522	2.42843	74.1525	8.35988	2.13931	17.8598
Tolima	Alpujarra	3.5037	3.32975	1.92347	1.0936	2.09009	0.035197	0.0189657	1.17318	0.121592	0.0240562	0.201688
Tolima	Alvarado	6.63212	5.97092	2.00529	1.66988	2.20962	0.0339747	0.0365902	1.38006	0.148116	0	0.288771
Tolima	Ambalema	11.0482	10.356	5.20634	3.2681	5.3368	0	0	4.08799	0.0977177	0	0.259341
Tolima	Anzoátegui	5.39339	4.63994	2.33945	0.953161	2.29714	0	0	0.53268	0.147026	0.0336004	0.0643686
Tolima	Armero	15.9154	14.7739	8.95948	2.86413	8.93238	0.0470232	0.0506165	5.00131	0.28204	0	0.0349938
Tolima	Ataco	2.41939	2.18543	1.15471	0.558086	1.17789	0	0	0.369304	0.111323	0.0204001	0.0705687
Tolima	Cajamarca	18.0357	16.4216	6.98245	6.6003	7.3835	0.0691311	0.0493393	6.6669	0.334132	0.176345	0.584921
Tolima	Carmen de Apicalá	11.4248	10.6536	6.27913	2.27015	6.37635	0	0	3.25592	0.255911	0.0277839	0.242094
Tolima	Casabianca	3.11947	2.841	1.7028	0.998007	1.68963	0	0	0.549399	0.17708	0.0247353	0.0392811
Tolima	Chaparral	28.2633	26.1433	13.1427	7.33736	13.5466	0	0	7.39315	1.00182	0.140911	0.877683
Tolima	Coello	9.64797	9.15362	5.27491	1.67487	5.38946	0.0418657	0.0451122	1.12952	0.214721	0.0874258	0.350889
Tolima	Coyaima	17.3782	16.1844	9.72483	3.87494	9.99615	0	0	5.03378	0.347045	0.0134752	0.447674
Tolima	Cunday	9.44141	8.77565	6.35132	1.54555	4.75491	0.047563	0.0511965	2.69186	0.434182	0.210222	0.166965
Tolima	Dolores	6.27696	5.95639	4.01701	1.65265	4.12811	0	0	3.73009	0.31551	0.0514507	0.0842263
Tolima	Espinal	99.9626	90.8945	29.9938	29.4557	32.5057	0.262702	0.282679	21.6	1.96921	0.434676	3.36653
Tolima	Falan	5.78084	5.12639	3.53591	0.957993	3.60682	0	0	1.29595	0.268097	0	0.129574
Tolima	Flandes	35.1996	32.0311	13.0236	8.63718	14.0607	0.230488	0.0974705	9.70544	1.02246	0.294403	1.36451
Tolima	Fresno	20.3973	17.6141	10.1573	4.09003	11.5447	0.0352515	0.0379633	10.7558	0.658827	0.599541	1.4062
Tolima	Guamo	44.4946	40.7656	22.0885	10.1371	23.1214	0.081667	0.0879091	15.3182	1.12648	0.0705397	1.5283
Tolima	Herveo	4.97495	4.43796	3.7464	0.660304	3.83807	0	0	1.74271	0.105801	0.0252441	0.141749
Tolima	Honda	50.3591	47.1115	19.9399	12.3638	20.7065	0.156772	0.168656	11.8119	1.02402	0.140539	1.29862
Tolima	Icononzo	9.85385	9.21904	5.56712	1.76612	5.83953	0	0	2.77027	0.474295	0.0485283	0.315247
Tolima	Lérida	21.8187	20.42	10.7235	5.60322	10.9985	0.205582	0.221182	5.24451	0.611701	0.0636321	0.52462
Tolima	Líbano	27.7955	26.4179	12.7306	9.18767	12.9301	0.0350689	0.0377669	5.19621	0.900783	0.0826579	0.476474
Tolima	Mariquita	38.1526	35.3913	20.2063	10.0281	20.5878	0.18484	0.19897	12.7708	0.998505	0.069945	1.20441
Tolima	Melgar	31.3003	27.942	13.8138	6.55901	14.5288	0.195399	0.123139	9.51417	0.720554	0.0498509	1.30649
Tolima	Murillo	1.58527	1.32709	0.592622	0.338433	0.632506	0	0	0.239009	0.087101	0.0398833	0.0650696
Tolima	Natagaima	16.5877	15.2695	8.93834	3.18222	9.20696	0	0	6.63821	0.464226	0.0655272	0.414081
Tolima	Ortega	13.6422	12.6227	7.34911	2.88716	7.55727	0.0376429	0	4.96429	0.471114	0.0668237	0.310163
Tolima	Palocabildo	5.97085	5.20202	3.51705	0.792874	3.45058	0.104659	0.112712	1.35574	0.147025	0.0646776	0.0176527
Tolima	Piedras	5.1843	5.1843	3.25186	1.37024	3.35402	0	0	2.47867	0.10849	0.0797655	0.205829
Tolima	Planadas	11.9301	10.8316	7.75866	2.66811	8.00548	0.0605622	0.0652341	5.65232	0.282188	0.0576713	0.334903
Tolima	Prado	8.40594	7.8829	5.76477	1.62141	6.05352	0	0	6.97791	0.0648608	0.0498509	0.336784
Tolima	Purificación	34.4388	32.4862	21.8535	6.33766	22.5799	0.118718	0.127725	9.59148	0.433939	0.0741848	1.01775
Tolima	Rioblanco	9.08245	7.93344	3.97711	1.87073	4.09407	0	0	1.60591	0.311635	0.0360551	0.211018
Tolima	Roncesvalles	2.95837	2.58442	1.53707	0.59809	1.49318	0	0	0.918245	0.14788	0	0
Tolima	Rovira	11.347	9.94932	4.0939	4.88067	4.42357	0.0259132	0.0279171	1.74244	0.145463	0.104307	0.35262
Tolima	Saldaña	15.7369	14.3226	10.342	3.06824	10.4396	0	0	3.38347	0.332411	0.0423849	0.322498
Tolima	San Antonio	7.9213	7.38663	4.81193	1.70657	4.86073	0	0	2.06468	0.19294	0.0628583	0.149423
Tolima	San Luis	10.1943	9.32315	5.61764	3.055	5.90643	0.00977412	0.0105367	2.34051	0.266756	0.0626358	0.422147
Tolima	Santa Isabel	3.93844	3.44189	2.00472	1.22974	2.06653	0	0	1.07132	0.0284604	0	0.0872435
Tolima	Suárez	5.5161	5.25982	2.99315	1.53311	3.52822	0	0	2.48019	0.142228	0.0877657	0.629202
Tolima	Valle de San Juan	3.20432	3.02945	2.04	0.634758	2.11396	0	0	0.717684	0.129847	0.0267688	0.0961104
Tolima	Venadillo	15.0113	14.1232	6.41596	3.28873	6.66027	0.0235181	0.0253391	3.64796	0.367299	0	0.344148
Tolima	Villahermosa	6.86195	6.26878	3.81492	1.13254	3.85506	0	0	2.01168	0.021796	0.0393821	0.0968223
Tolima	Villarrica	5.37539	5.01606	2.64731	1.80103	2.877	0	0	1.68275	0.163068	0.147919	0.14683
Valle del Cauca	Cali	1097.95	979.287	420.139	307.177	484.574	10.3078	9.66793	311.915	51.2604	6.29934	106.07
Valle del Cauca	Alcalá	2.44046	2.23362	1.34691	0.53819	1.42159	0.0810523	0.0728047	0.89823	0.139015	0.0311161	0.204321
Valle del Cauca	Andalucía	6.71499	5.98219	2.99555	1.23288	3.12793	0.100828	0.103762	1.91562	0.306074	0.0351002	0.325114
Valle del Cauca	Ansermanuevo	6.06705	5.30574	2.63038	1.5491	2.78395	0.140696	0.0944165	1.8295	0.195263	0.128567	0.104756
Valle del Cauca	Argelia	6.57477	5.31922	3.60561	0.997222	3.71529	0	0	2.37029	0.16428	0.0697195	0.136131
Valle del Cauca	Bolívar	11.5518	10.2755	5.12819	2.17462	5.46002	0.155413	0.167386	4.43925	0.511817	0.188608	0.56313
Valle del Cauca	Buenaventura	7.42117	6.42623	4.01485	0.885418	4.05176	0.100187	0.108003	1.24455	1.22753	0.119984	0.196508
Valle del Cauca	Guadalajara de Buga	134.024	118.417	52.8229	20.3928	56.4222	1.15267	1.09356	45.0152	8.60627	0.86224	5.21284
Valle del Cauca	Bugalagrande	10.5442	9.28278	5.07658	1.93229	5.53555	0.0315377	0.033995	4.35416	0.399357	0.219292	0.365954
Valle del Cauca	Caicedonia	16.5369	14.0253	6.69747	3.49503	7.33463	0.292543	0.30544	5.65574	0.754599	0.205176	0.863965
Valle del Cauca	Calima	7.49045	6.65815	3.68703	1.11135	3.80184	0	0	3.10252	0.433022	0.064977	0.0892506
Valle del Cauca	Candelaria	26.9702	23.8022	10.9826	6.60338	12.0268	0.23971	0.192536	6.84998	1.26543	0.115708	2.20162
Valle del Cauca	Cartago	13.7837	11.9798	6.55032	2.71854	7.36873	0.28689	0.309216	4.77576	0.54489	0.221063	1.01494
Valle del Cauca	Dagua	11.3396	10.0357	5.15829	2.03017	5.36153	0.143071	0.142	4.85205	0.474085	0.0441865	0.510872
Valle del Cauca	El Águila	7.57172	6.26899	3.73626	1.54267	3.86683	0.0706843	0.0761216	3.42826	0.491933	0.108605	0.152668
Valle del Cauca	El Cairo	6.17215	5.28285	3.07531	1.35957	3.25855	0.109011	0.11739	3.09729	0.0328437	0.0378772	0.247201
Valle del Cauca	El Cerrito	41.0844	36.5065	8.69264	5.93239	10.0163	0.0831215	0.0549578	4.66193	1.49414	0.184083	2.32248
Valle del Cauca	El Dovio	8.91901	8.15459	5.66846	1.40324	5.83686	0.0832157	0.0895944	5.25172	0.326746	0.0438828	0.260399
Valle del Cauca	Florida	36.1278	32.0025	13.3509	11.1852	14.7836	0.256274	0.213165	11.5896	1.35095	0.124419	2.70835
Valle del Cauca	Ginebra	15.8812	14.4264	5.14944	1.89863	5.34993	0.0820773	0.0883663	3.13682	0.715457	0	0.464928
Valle del Cauca	Guacarí	16.8075	15.1814	7.73641	2.69871	8.18214	0.189582	0.153588	7.55095	1.02063	0.0547983	0.723741
Valle del Cauca	Jamundí	27.9671	24.0804	13.0758	6.55549	14.2152	0.125028	0.134755	9.25308	0.853825	0.07471	1.88232
Valle del Cauca	La Cumbre	7.53748	7.00398	3.4696	2.02311	4.04334	0.0607354	0.0654133	2.54301	0.640398	0.0907728	0.836906
Valle del Cauca	La Unión	16.4197	14.1485	8.20605	3.36565	8.44894	0.140054	0.150858	5.77712	0.62313	0.160607	0.436091
Valle del Cauca	La Victoria	2.78449	2.38987	1.4264	0.637282	1.54473	0.020284	0.00730624	1.42305	0.101531	0.0871548	0.098574
Valle del Cauca	Obando	1.6473	1.33259	0.696746	0.264327	0.819541	0.00846363	0	0.564199	0.0668503	0.032648	0.138892
Valle del Cauca	Palmira	250.781	228.635	106.292	61.6182	115.97	2.10574	2.04572	71.0094	11.4933	1.78793	20.191
Valle del Cauca	Pradera	34.6519	30.9966	17.018	6.78693	18.0529	0.379799	0.40894	12.4026	2.08607	0.306235	2.19276
Valle del Cauca	Restrepo	10.9779	9.72705	7.21342	1.95226	7.64559	0	0	8.44649	0.51932	0.0898548	0.545838
Valle del Cauca	Riofrío	12.4726	10.8089	5.43644	2.93873	6.00575	0.0425122	0.0457692	4.80566	0.359457	0.0213372	0.940783
Valle del Cauca	Roldanillo	30.5018	26.8036	13.3073	6.92184	13.9741	0.134152	0.100844	8.13007	1.40805	0.171203	1.54838
Valle del Cauca	San Pedro	10.2485	9.06088	5.10563	1.91201	5.24287	0.0279346	0.0300923	2.9241	0.600806	0.157486	0.260601
Valle del Cauca	Sevilla	39.2212	34.4999	16.1596	10.6009	17.7543	0.271026	0.126169	10.7777	2.09667	0.180847	2.65021
Valle del Cauca	Toro	3.78676	3.1383	2.05508	0.720112	2.16169	0	0	1.14927	0.128142	0.0671839	0.192214
Valle del Cauca	Trujillo	12.4026	10.8791	5.78949	2.58381	6.1805	0	0	5.35393	0.687873	0.148913	0.453847
Valle del Cauca	Tuluá	180.427	157.809	70.4485	45.5487	80.1841	1.54703	1.50426	42.1051	7.88282	2.00432	14.147
Valle del Cauca	Ulloa	1.3022	1.23294	0.716699	0.237206	0.755017	0.00169849	0.00183159	0.692963	0.0795416	0	0.0543212
Valle del Cauca	Versalles	7.24824	6.54444	3.64695	1.64332	3.86672	0.145719	0.0958245	3.06768	0.375169	0.0523267	0.423115
Valle del Cauca	Vijes	5.95042	5.25152	2.62226	1.26232	2.87817	0.0454018	0	2.1677	0.238813	0.0413001	0.350393
Valle del Cauca	Yotoco	9.25532	8.03253	4.34998	1.51599	4.70457	0	0	4.00561	0.370033	0	0.706732
Valle del Cauca	Yumbo	51.6229	44.5395	21.1148	13.6272	24.709	0.31857	0.307092	18.5978	2.19265	0.516326	5.6345
Valle del Cauca	Zarzal	9.24377	7.96523	4.03291	1.85426	4.14839	0.0579986	0.0625011	1.89584	0.340904	0.0211212	0.485082
Arauca	Arauca	51.6481	44.3803	28.1824	4.82844	28.6912	0.150539	0.16202	12.5973	1.0967	0.16104	0.807247
Arauca	Arauquita	29.6245	23.8983	15.0051	3.48976	15.0002	0.0999997	0.107628	7.93606	0.815544	0.0596298	0.230765
Arauca	Cravo Norte	1.32249	1.18858	0.779536	0.174626	0.792566	0	0	0.103125	0	0	0.0184805
Arauca	Fortul	15.2648	11.6529	5.50578	2.2514	5.74439	0.0711327	0.0764932	2.21709	0.242855	0.0543578	0.258592
Arauca	Puerto Rondón	2.28857	2.01077	1.33903	0.2932	1.33557	0	0	0.434913	0	0.0414111	0
Arauca	Saravena	65.0197	54.957	33.3623	10.5362	33.6687	0.141849	0.0703815	5.55698	1.0935	0.0634923	0.5245
Arauca	Tame	37.9868	29.7309	16.9625	6.85796	17.1657	0.100727	0.108409	4.29538	0.447042	0.0447914	0.303493
Casanare	Yopal	59.3534	52.2757	20.7733	13.3753	24.2961	0.38115	0.284614	6.98826	2.89221	0.475946	5.2624
Casanare	Aguazul	16.371	14.2153	6.46739	2.89224	6.94139	0.0176909	0.0190652	2.62252	0.839917	0.132857	0.797316
Casanare	Chámeza	1.3891	1.28309	0.724233	0.245202	0.724233	0	0	0	0.0353638	0	0
Casanare	Hato Corozal	3.76637	3.18862	1.81262	0.451367	1.90614	0.0654905	0.0705356	0.660103	0.145823	0	0.181803
Casanare	La Salina	0.763628	0.688129	0.407521	0.237976	0.525968	0	0	0	0.0606959	0.118446	0
Casanare	Maní	5.82165	4.86039	2.53081	0.909382	2.6499	0	0	0.678976	0.290471	0	0.25214
Casanare	Monterrey	7.61283	6.87546	3.89494	1.63451	4.00315	0.0493607	0.0531276	1.11843	0.423116	0.0346921	0.205057
Casanare	Nunchía	2.86625	2.40711	1.17321	0.498786	1.33127	0.0361618	0.0389422	0.376665	0.0767465	0	0.270313
Casanare	Orocué	3.76906	3.20236	1.90024	0.463163	1.97102	0.0255312	0.0275059	0.257173	0.260449	0.023717	0.0666075
Casanare	Paz de Ariporo	13.3995	12.0416	6.52764	2.30869	6.8714	0.0828747	0.0892278	2.09089	0.485353	0.0645866	0.473783
Casanare	Pore	4.81747	4.21376	2.08905	0.706719	2.27617	0.0291731	0.031425	0.655648	0.185015	0	0.332853
Casanare	Recetor	0.917608	0.778055	0.419923	0.150982	0.412898	0	0	0.0925982	0.023717	0	0.0492107
Casanare	Sabanalarga	2.0789	1.85647	1.18115	0.31684	1.24756	0.0421508	0.0453807	0.37766	0.110525	0	0.0937632
Casanare	Sácama	0.825354	0.648968	0.467903	0.0915427	0.52237	0	0	0.20204	0	0.0544674	0
Casanare	San Luis de Palenque	2.8231	2.4149	0.651021	0.850031	0.852728	0	0	0.100041	0.112733	0.11123	0.127746
Casanare	Támara	2.8205	2.53432	1.28169	0.491687	1.34967	0	0	0.634187	0.0584067	0.0387805	0.0412753
Casanare	Tauramena	8.39079	7.12311	2.81607	1.55962	3.22727	0.0335367	0.0361191	1.58222	0.189615	0.110193	0.478874
Casanare	Trinidad	3.69111	3.03909	1.41302	0.773217	1.57281	0	0	0.532348	0.193299	0.0326146	0.214341
Casanare	Villanueva	16.1917	14.3959	6.737	4.20635	7.43859	0.0965559	0.10392	2.96127	0.810828	0	1.12582
Putumayo	Mocoa	4.66646	3.4384	1.19849	1.02797	1.2355	0.00939923	0.0101327	0.515784	0.0650253	0.0428499	0.0369365
Putumayo	Colón	0.0138477	0.0138477	0.00625833	0.00285794	0.00625833	0	0	0.0029662	0.00104306	0	0
Putumayo	Orito	9.3633	7.28425	3.24681	1.7044	3.35065	0.0421897	0.0227305	1.9502	0.266466	0.0418223	0.176627
Putumayo	Puerto Asís	42.7479	31.7423	14.337	5.77081	14.8733	0.104522	0.112483	14.2765	0.972101	0.0846176	0.826241
Putumayo	Puerto Caicedo	5.55911	4.01514	1.58127	1.0271	1.66784	0.0404602	0.0435636	1.52427	0.0345248	0	0.174997
Putumayo	Puerto Guzmán	10.3604	6.65641	2.54738	1.7286	2.63347	0	0	2.0342	0.225854	0	0.181977
Putumayo	Puerto Leguízamo	21.0253	16.8152	7.80022	3.33355	8.12046	0.0973156	0.104535	2.42011	0.719504	0.089972	0.473909
Putumayo	Sibundoy	0.041543	0.0369271	0.0146028	0.00666853	0.0146028	0	0	0.0029662	0.00104306	0	0
Putumayo	San Francisco	0.281752	0.270226	0.121712	0.0427713	0.134196	0	0	0.0856337	0.00624204	0	0.0177313
Putumayo	San Miguel	5.58116	4.25412	1.7957	1.09826	1.8775	0	0	1.65624	0.0333483	0	0.121363
Putumayo	Santiago	0.0615215	0.0384509	0.0166802	0.0114263	0.0208502	0	0	0.011856	0	0	0.008892
Putumayo	Valle del Guamuez	10.0226	7.07874	2.44116	1.89488	2.47558	0	0	1.23893	0.229516	0	0.0486051
Putumayo	Villagarzón	5.73318	4.40137	2.47113	1.18972	2.51134	0	0	1.95141	0.136411	0.0537773	0.0563995
Archipiélago de San Andrés	San Andrés
Archipiélago de San Andrés	Providencia
Amazonas	Leticia	60.8414	52.0361	22.883	11.0796	24.2326	0.107963	0	4.17801	3.09621	0.456187	3.07531
Amazonas	El Encanto (CD)	0.982633	0.914061	0.322275	0.266073	0.520516	0	0	0	0	0.100126	0.136592
Amazonas	La Chorrera (CD)	1.9832	1.86237	1.28041	0.263299	1.28041	0	0	0.300577	0	0	0
Amazonas	La Pedrera (CD)	2.08936	1.73327	0.740169	0.446353	0.751364	0.105578	0.113372	0	0	0	0.151158
Amazonas	La Victoria (CD)	0.0650638	0	0	0	0	0	0	0	0	0	0
Amazonas	Miriti - Paraná (CD)	0.109607	0.0548035	0	0	0	0	0	0	0	0	0
Amazonas	Puerto Alegría (CD)	0.168242	0.168242	0	0	0	0	0	0	0	0	0
Amazonas	Puerto Arica (CD)	0.332396	0.332396	0.0951218	0	0.0951218	0	0	0	0	0	0
Amazonas	Puerto Nariño	5.29296	3.23464	1.47929	0.943963	1.57509	0	0	0.151681	0.115095	0	0.133441
Amazonas	Puerto Santander (CD)	0.741979	0.447807	0.0697896	0.154509	0.152312	0	0	0.0977717	0	0	0.115285
Amazonas	Tarapacá (CD)	2.88592	1.95815	0.639235	0.271656	0.639235	0	0	0.127827	0	0	0
Guainía	Inírida	13.1408	11.5089	5.87992	2.1649	6.0385	0.0373462	0.0402158	1.9401	0.872748	0.0203337	0.577956
Guainía	Barrancominas (CD)	0.642014	0.590408	0.40144	0.0404677	0.403818	0	0	0.277701	0	0	0.0623028
Guainía	Mapiripana (CD)	0.186325	0.130419	0	0	0	0	0	0	0	0	0
Guainía	San Felipe (CD)	0.210991	0.210991	0	0.0695906	0.0240562	0	0	0	0	0	0.0340381
Guainía	Puerto Colombia (CD)	0.348724	0.15413	0.0548296	0	0.0548296	0	0	0	0.0229159	0	0
Guainía	La Guadalupe (CD)	0	0	0	0	0	0	0	0	0	0	0
Guainía	Cacahual (CD)	0.0792834	0.0792834	0.106991	0	0.106991	0	0	0	0	0	0
Guainía	Pana Pana (CD)	0.242856	0.11437	0	0	0	0	0	0	0	0	0
Guainía	Morichal (CD)	0.062763	0.0364994	0	0.0450031	0	0	0	0	0	0	0
Guaviare	San José del Guaviare	33.959	29.3688	12.4922	7.87325	14.2435	0.444797	0.368254	4.99927	1.32707	0.17945	2.69931
Guaviare	Calamar	4.50102	3.49099	1.44626	0.974063	1.55836	0	0	0.626397	0.0748385	0	0.157452
Guaviare	El Retorno	6.50178	4.9962	2.33935	1.60632	2.44855	0.0488768	0.0526079	0.817582	0.234064	0	0.243364
Guaviare	Miraflores	4.67076	3.29819	1.23028	1.25738	1.37583	0	0	0.521419	0.0940803	0	0.20471
Vaupés	Mitú	12.885	9.43556	2.93702	2.73573	3.52001	0.177036	0.190459	1.03087	0.626626	0	0.845459
Vaupés	Carurú	1.9427	1.44961	0.511056	0.298307	0.511056	0	0	0.238879	0	0	0
Vaupés	Pacoa (CD)	0.994347	0.289265	0	0.158074	0	0	0	0	0	0	0
Vaupés	Taraira	1.15499	0.706296	0.323188	0.163585	0.323188	0	0	0.223712	0.09195	0	0
Vaupés	Papunahua (CD)	0.117423	0	0	0	0	0	0	0	0	0	0
Vaupés	Yavaraté (CD)	0.563714	0.236436	0	0.0767037	0	0	0	0	0	0	0
Vichada	Puerto Carreño	0.72701	0.621125	0.22413	0.224731	0.246417	0.00216111	0.00233041	0.092266	0.0269173	0.01548	0.0287366
Vichada	La Primavera	0.917755	0.815419	0.4606	0.254346	0.44101	0	0	0.186521	0.00914591	0	0.0574658
Vichada	Santa Rosalía	0.73208	0.644635	0.368314	0.17817	0.439688	0	0	0.00222506	0.0146975	0	0.100957
Vichada	Cumaribo	4.56318	3.35216	0.751542	1.11748	1.04847	0.0155969	0.0168099	0.278405	0.028743	0	0.419539
	COLOMBIA	34341.2	30966.8	12191.8	7986.09	13194.5	232.931	220.566	6435.82	1133.96	248.048	1524.96
